# Supplementary material for: Assessing the effect of forcefield parameter sets on the accuracy of relative binding free energy calculations
Source: Front Mol Biosci. 2022 Sep 12;9:972162. doi: 10.3389/fmolb.2022.972162 (PMC9549959; doi:10.3389/fmolb.2022.972162)
Supplement: Supplementary file 2 [file DataSheet2.xlsx]

## Sheet: FEP+
Ligand	Exp. dG	Pred. dG	Pred. Error	Systems	SMILES	Abs difference	Differnece
CAT-4o	-9.38	-8.67	1.14	BACE		0.71	-0.71
CAT-13e	-9.96	-10.49	1.23	BACE		0.53	0.53
CAT-17b	-10.02	-10.91	1.18	BACE		0.89	0.89
CAT-13k	-9.7	-9.4	1.01	BACE		0.3	-0.3
CAT-4m	-9.15	-8.5	1.01	BACE		0.65	-0.65
CAT-4b	-9.63	-10.22	1.17	BACE		0.59	0.59
CAT-4p	-10.08	-9.79	1.24	BACE		0.29	-0.29
CAT-17f	-9.42	-10.45	1.05	BACE		1.03	1.03
CAT-4l	-9.34	-7.29	1.17	BACE		2.05	-2.05
CAT-13g	-9.09	-10.07	1.12	BACE		0.98	0.98
CAT-17e	-10.02	-10.47	1.05	BACE		0.45	0.45
CAT-13b	-9.12	-8.92	1.51	BACE		0.2	-0.2
CAT-4a	-7.93	-7.96	1.08	BACE		0.03	0.03
CAT-4k	-7.85	-7.41	1.11	BACE		0.44	-0.44
CAT-13a	-8.84	-8.83	0	BACE		0.01	-0.01
CAT-17d	-9.42	-7.93	1.22	BACE		1.49	-1.49
CAT-13i	-9.27	-10.43	1.51	BACE		1.16	1.16
CAT-17c	-9.86	-10.9	1.07	BACE		1.04	1.04
CAT-24	-11.35	-12.35	0.99	BACE		1	1
CAT-13m	-8.76	-10.11	0.71	BACE		1.35	1.35
CAT-4i	-8.26	-7.02	0.85	BACE		1.24	-1.24
CAT-4j	-9.02	-7.94	1.14	BACE		1.08	-1.08
CAT-13f	-9.09	-10.24	1.2	BACE		1.15	1.15
CAT-13n	-8.54	-6.77	0.71	BACE		1.77	-1.77
CAT-13h	-9.63	-9.26	1.3	BACE		0.37	-0.37
CAT-13d	-10.47	-10.5	1.05	BACE		0.03	0.03
CAT-4d	-9.11	-10.16	1.13	BACE		1.05	1.05
CAT-17i	-9.47	-9.35	0.92	BACE		0.12	-0.12
CAT-17a	-10.73	-11.29	1.19	BACE		0.56	0.56
CAT-17g	-9.74	-9.09	0.92	BACE		0.65	-0.65
CAT-4c	-7.85	-7.52	1.11	BACE		0.33	-0.33
CAT-17h	-10.33	-10.38	1.01	BACE		0.05	0.05
CAT-13j	-8.73	-8.74	1.17	BACE		0.01	0.01
CAT-13c	-9.32	-9.32	1.2	BACE		0	0
CAT-13o	-8.54	-8.34	0.97	BACE		0.2	-0.2
CAT-4n	-9.09	-9.28	1.24	BACE		0.19	0.19
17	-7.041	-9.06425	0.4	CDK2		2.02325	2.02325
20	-8.718	-8.69425	0.43	CDK2		0.02375	-0.02375
21	-7.828	-8.46425	0.47	CDK2		0.63625	0.63625
22	-7.862	-8.98425	0.57	CDK2		1.12225	1.12225
26	-8.431	-8.79425	0.48	CDK2		0.36325	0.36325
28	-11.112	-10.2942	0.83	CDK2		0.81775	-0.81775
29	-9.882	-9.11425	0.82	CDK2		0.76775	-0.76775
30	-9.812	-8.81425	0.94	CDK2		0.99775	-0.99775
31	-9.539	-9.01425	0.83	CDK2		0.52475	-0.52475
32	-9.75	-9.45425	0.94	CDK2		0.29575	-0.29575
1h1q	-8.179	-8.15425	0	CDK2		0.02475	-0.02475
1h1r	-7.669	-8.84425	0.53	CDK2		1.17525	1.17525
1h1s	-11.246	-9.77425	0.84	CDK2		1.47175	-1.47175
1oi9	-9.741	-8.65425	0.61	CDK2		1.08675	-1.08675
1oiu	-9.083	-10.8042	0.43	CDK2		1.72125	1.72125
1oiy	-9.785	-8.75425	0.48	CDK2		1.03075	-1.03075
18628-1	-8.7	-7.37	0.45	JNK1		1.33	-1.33
18624-1	-8.49	-7.45	0.3	JNK1		1.04	-1.04
18639-1	-9.74	-10.82	0.62	JNK1		1.08	1.08
18660-1	-8.7	-10.75	0.38	JNK1		2.05	2.05
18630-1	-9.14	-7.64	0.02	JNK1		1.5	-1.5
18632-1	-9.08	-7.99	0.31	JNK1		1.09	-1.09
18636-1	-7.51	-6.31	0.42	JNK1		1.2	-1.2
18652-1	-10.68	-11.65	0.53	JNK1		0.97	0.97
17124-1	-9.68	-11.42	0.64	JNK1		1.74	1.74
18635-1	-7.29	-7.45	0.35	JNK1		0.16	0.16
18627-1	-8.48	-7.91	0.02	JNK1		0.57	-0.57
18637-1	-10.14	-11.49	0.6	JNK1		1.35	1.35
18634-1	-9.99	-10.77	0.45	JNK1		0.78	0.78
18629-1	-8.67	-7.5	0.02	JNK1		1.17	-1.17
18631-1	-9.41	-10.02	0.53	JNK1		0.61	0.61
18633-1	-9.17	-8.23	0.3	JNK1		0.94	-0.94
18658-1	-9.7	-10.11	0.44	JNK1		0.41	0.41
18638-1	-10.09	-10.98	0.55	JNK1		0.89	0.89
18625-1	-8.11	-6.53	0.3	JNK1		1.58	-1.58
18659-1	-9.47	-10.48	0.44	JNK1		1.01	1.01
18626-1	-8.87	-8.18	0	JNK1		0.69	-0.69
23	-8.83	-8.11	0.6	MCL1		0.72	-0.72
26	-8.24	-8.31	0.8	MCL1		0.07	0.07
27	-6.12	-5.81	0	MCL1		0.31	-0.31
28	-6.62	-5.94	1.23	MCL1		0.68	-0.68
29	-6.94	-6.29	1.25	MCL1		0.65	-0.65
30	-7.85	-5.88	1.22	MCL1		1.97	-1.97
31	-7.92	-6.79	1.66	MCL1		1.13	-1.13
32	-6.58	-6.09	1.57	MCL1		0.49	-0.49
33	-6.88	-6.82	0.8	MCL1		0.06	-0.06
34	-6.87	-7.38	1.44	MCL1		0.51	0.51
35	-8.81	-7.36	1.14	MCL1		1.45	-1.45
36	-8.18	-7.91	1.22	MCL1		0.27	-0.27
37	-8.95	-9.22	1.52	MCL1		0.27	0.27
38	-7.02	-7.61	1.35	MCL1		0.59	0.59
39	-7.03	-7.36	1.38	MCL1		0.33	0.33
40	-7.25	-8.21	1.73	MCL1		0.96	0.96
41	-7.13	-8.01	1.64	MCL1		0.88	0.88
42	-8.9	-7.93	0.75	MCL1		0.97	-0.97
43	-7.03	-7.72	1.04	MCL1		0.69	0.69
44	-8.67	-9.37	0.71	MCL1		0.7	0.7
45	-8.95	-8.49	0.6	MCL1		0.46	-0.46
46	-7.6	-6.72	1.11	MCL1		0.88	-0.88
47	-5.78	-6.16	1.47	MCL1		0.38	0.38
48	-6.66	-3.88	1.06	MCL1		2.78	-2.78
49	-8.36	-8.1	1.35	MCL1		0.26	-0.26
50	-9.33	-8.81	1.5	MCL1		0.52	-0.52
51	-8.45	-7.35	1.06	MCL1		1.1	-1.1
52	-9.23	-9.53	1.65	MCL1		0.3	0.3
53	-9.96	-11.24	1.61	MCL1		1.28	1.28
54	-9.78	-9.94	0.79	MCL1		0.16	0.16
56	-9.26	-10.41	1.23	MCL1		1.15	1.15
57	-9.04	-8.9	0.87	MCL1		0.14	-0.14
58	-9.41	-11.63	1.68	MCL1		2.22	2.22
60	-8.92	-9.43	1.3	MCL1		0.51	0.51
61	-8.08	-9.23	1.65	MCL1		1.15	1.15
62	-7.96	-7.26	1.06	MCL1		0.7	-0.7
63	-9.06	-10.29	1.62	MCL1		1.23	1.23
64	-9.5	-8.89	1.15	MCL1		0.61	-0.61
65	-8.41	-10.24	1.65	MCL1		1.83	1.83
66	-8.43	-8.97	0.68	MCL1		0.54	0.54
67	-7.58	-9.54	1.25	MCL1		1.96	1.96
68	-7.69	-6.16	0.87	MCL1		1.53	-1.53
p38a_3flz	-9.49	-9.95	1.02	P38		0.46	0.46
p38a_2n	-11.85	-11	1.2	P38		0.85	-0.85
p38a_2c	-10.46	-11.44	1.1	P38		0.98	0.98
p38a_3flq	-9.93	-9.69	1.09	P38		0.24	-0.24
p38a_2aa	-9.27	-10.29	1.82	P38		1.02	1.02
p38a_2o	-10.49	-9.46	1.32	P38		1.03	-1.03
p38a_2v	-8.97	-8.52	0	P38		0.45	-0.45
p38a_2t	-11.85	-10.34	1.26	P38		1.51	-1.51
p38a_3fly	-11.42	-10.58	0.35	P38		0.84	-0.84
p38a_3fmk	-11.83	-13.9	1.29	P38		2.07	2.07
p38a_2g	-10.66	-10.09	1.1	P38		0.57	-0.57
p38a_2p	-11.2	-10.09	1.09	P38		1.11	-1.11
p38a_2i	-10.05	-10.22	1.18	P38		0.17	0.17
p38a_2l	-12.26	-11.87	1.23	P38		0.39	-0.39
p38a_2j	-10.08	-9.67	0.93	P38		0.41	-0.41
p38a_2ff	-11.44	-10.79	1.19	P38		0.65	-0.65
p38a_2s	-11.11	-10.35	1.15	P38		0.76	-0.76
p38a_2z	-10.36	-11.37	1.5	P38		1.01	1.01
p38a_2ee	-12.26	-11.08	1.18	P38		1.18	-1.18
p38a_2u	-12.26	-13.04	1.05	P38		0.78	0.78
p38a_3fln	-10.88	-9.85	0.93	P38		1.03	-1.03
p38a_2e	-10.7	-9.99	1.15	P38		0.71	-0.71
p38a_2f	-8.48	-9.25	1.19	P38		0.77	0.77
p38a_3flw	-10.68	-12.1	1.84	P38		1.42	1.42
p38a_2k	-10.55	-10.25	1.1	P38		0.3	-0.3
p38a_2x	-10.23	-9.06	0.34	P38		1.17	-1.17
p38a_2q	-12.26	-12.62	0.99	P38		0.36	0.36
p38a_2gg	-10.66	-9.81	1.06	P38		0.85	-0.85
p38a_2y	-9.78	-10.6	1.13	P38		0.82	0.82
p38a_2r	-10.79	-12.09	1.28	P38		1.3	1.3
p38a_2bb	-9.06	-8.52	1.29	P38		0.54	-0.54
p38a_2m	-10.96	-12.96	1.17	P38		2	2
p38a_3fmh	-10.83	-11.31	0.24	P38		0.48	0.48
p38a_2h	-9.48	-10.45	1.18	P38		0.97	0.97
23466	-7.85	-7.06	0.88	PTP1B		0.79	-0.79
23467	-7.34	-6.67	0.68	PTP1B		0.67	-0.67
23468	-7.75	-7.11	0.77	PTP1B		0.64	-0.64
23469	-7.72	-7.22	0.78	PTP1B		0.5	-0.5
23470	-7.72	-8.06	0.89	PTP1B		0.34	0.34
23471	-7.75	-7.99	0.84	PTP1B		0.24	0.24
23472	-8.65	-8.61	0.87	PTP1B		0.04	-0.04
23473	-8.39	-8.11	0.92	PTP1B		0.28	-0.28
23474	-9.11	-9.06	0.91	PTP1B		0.05	-0.05
23475	-8.72	-8.98	0.97	PTP1B		0.26	0.26
23476	-9.41	-9.32	0.83	PTP1B		0.09	-0.09
23477	-8.85	-9.09	0	PTP1B		0.24	0.24
23479	-9.14	-9.36	1.21	PTP1B		0.22	0.22
23480	-8.72	-9.4	1.77	PTP1B		0.68	0.68
23482	-10.01	-9.8	1.39	PTP1B		0.21	-0.21
23483	-9.87	-10.83	0.9	PTP1B		0.96	0.96
23484	-7.75	-10.02	1.65	PTP1B		2.27	2.27
23485	-11.01	-9.73	1.83	PTP1B		1.28	-1.28
23486	-12.47	-10.99	1.75	PTP1B		1.48	-1.48
20667(2qbp)	-11.42	-10.62	1.68	PTP1B		0.8	-0.8
20669(2qbr)	-8.61	-8.43	0.86	PTP1B		0.18	-0.18
20670(2qbs)	-9.08	-9.95	1.06	PTP1B		0.87	0.87
23330(2qbq)	-10.13	-10.97	1	PTP1B		0.84	0.84
1d	-8.25	-9.52	0	Thrombin		1.27	1.27
5	-7.58	-6.9	1.2	Thrombin		0.68	-0.68
3b	-7.86	-7.42	1.37	Thrombin		0.44	-0.44
1b	-8.46	-8.37	0.66	Thrombin		0.09	-0.09
7a	-8.22	-8.59	1.04	Thrombin		0.37	0.37
6a	-9.18	-8.62	0.57	Thrombin		0.56	-0.56
6e	-8.91	-8.47	0.33	Thrombin		0.44	-0.44
3a	-8.32	-8.35	1.2	Thrombin		0.03	0.03
1a	-7.48	-7.37	1.08	Thrombin		0.11	-0.11
1c	-8.56	-9.05	1.12	Thrombin		0.49	0.49
6b	-8.89	-9	0.47	Thrombin		0.11	0.11
ejm_31	-9.54	-9.82	0	TYK2		0.28	0.28
ejm_42	-9.78	-9.7	0.5	TYK2		0.08	-0.08
ejm_43	-8.26	-8.18	0.47	TYK2		0.08	-0.08
ejm_44	-7.42	-7.01	0.86	TYK2		0.41	-0.41
ejm_45	-9.56	-9.62	0.76	TYK2		0.06	0.06
ejm_46	-11.31	-10.63	0.24	TYK2		0.68	-0.68
ejm_47	-9.7	-9.25	0.76	TYK2		0.45	-0.45
ejm_48	-9	-8.64	0.72	TYK2		0.36	-0.36
ejm_49	-7.75	-8.81	0.29	TYK2		1.06	1.06
ejm_50	-8.98	-9.52	0.41	TYK2		0.54	0.54
ejm_54	-10.53	-10.74	0.6	TYK2		0.21	0.21
ejm_55	-9.21	-10.61	0.42	TYK2		1.4	1.4
jmc_23	-11.7	-11.29	0.34	TYK2		0.41	-0.41
jmc_27	-11.28	-11	0.35	TYK2		0.28	-0.28
jmc_28	-10.98	-10.3	0.24	TYK2		0.68	-0.68
jmc_30	-10.94	-10.78	0.3	TYK2		0.16	-0.16
Overall MUE						0.756196
Overall RMSE							0.927629
R2	0.657526
Rho	0.82
Kendall tau	0.622
	MUE	RMSE	R2
BACE	0.666389	0.849678	0.610279
CDK2	0.880187	1.03865	0.227562
JNK1	1.07146	1.15493	0.680491
MCL1	0.842619	1.04296	0.596028
P38	0.858824	0.987632	0.549599
PTP1B	0.611304	0.799856	0.644257
Thrombin	0.417273	0.538204	0.498878
TYK2	0.44625	0.570701	0.793984

## Sheet: TI
Ligand	Exp. dG	Pred. dG	Pred. Error	Systems		Abs difference	Differnece
CAT-13a	-8.83	-10.5211		BACE		1.69111	1.69111
CAT-13b	-9.11	-8.37111		BACE		0.738889	-0.738889
CAT-13c	-9.31	-7.69111		BACE		1.61889	-1.61889
CAT-13d	-10.46	-10.3711		BACE		0.0888889	-0.0888889
CAT-13e	-9.95	-8.10111		BACE		1.84889	-1.84889
CAT-13f	-9.08	-8.14111		BACE		0.938889	-0.938889
CAT-13g	-9.08	-8.02111		BACE		1.05889	-1.05889
CAT-13h	-9.62	-7.35111		BACE		2.26889	-2.26889
CAT-13i	-9.26	-9.35111		BACE		0.0911111	0.0911111
CAT-13j	-8.72	-7.63111		BACE		1.08889	-1.08889
CAT-13k	-9.69	-10.7311		BACE		1.04111	1.04111
CAT-13m	-8.75	-13.1711		BACE		4.42111	4.42111
CAT-13n	-8.53	-8.27111		BACE		0.258889	-0.258889
CAT-13o	-8.53	-7.85111		BACE		0.678889	-0.678889
CAT-17a	-10.72	-10.9011		BACE		0.181111	0.181111
CAT-17b	-10.01	-10.5811		BACE		0.571111	0.571111
CAT-17c	-9.85	-9.56111		BACE		0.288889	-0.288889
CAT-17d	-9.41	-7.07111		BACE		2.33889	-2.33889
CAT-17e	-10.01	-10.7011		BACE		0.691111	0.691111
CAT-17f	-9.41	-8.86111		BACE		0.548889	-0.548889
CAT-17g	-9.73	-8.27111		BACE		1.45889	-1.45889
CAT-17h	-10.32	-10.5811		BACE		0.261111	0.261111
CAT-17i	-9.46	-9.52111		BACE		0.0611111	0.0611111
CAT-24	-11.34	-12.9911		BACE		1.65111	1.65111
CAT-4a	-7.92	-8.96111		BACE		1.04111	1.04111
CAT-4b	-9.62	-11.0111		BACE		1.39111	1.39111
CAT-4c	-7.84	-9.33111		BACE		1.49111	1.49111
CAT-4d	-9.1	-10.1611		BACE		1.06111	1.06111
CAT-4i	-8.25	-9.72111		BACE		1.47111	1.47111
CAT-4j	-9.01	-7.80111		BACE		1.20889	-1.20889
CAT-4k	-7.84	-7.40111		BACE		0.438889	-0.438889
CAT-4l	-9.33	-8.80111		BACE		0.528889	-0.528889
CAT-4m	-9.14	-9.97111		BACE		0.831111	0.831111
CAT-4n	-9.08	-9.63111		BACE		0.551111	0.551111
CAT-4o	-9.37	-8.44111		BACE		0.928889	-0.928889
CAT-4p	-10.07	-9.90111		BACE		0.168889	-0.168889
17	-7.04	-8.96575		CDK2		1.92575	1.92575
1h1q	-8.178	-7.57575		CDK2		0.60225	-0.60225
1h1r	-7.668	-9.07575		CDK2		1.40775	1.40775
1h1s	-11.245	-9.80575		CDK2		1.43925	-1.43925
1oi9	-9.74	-10.2858		CDK2		0.54575	0.54575
1oiu	-9.082	-10.6258		CDK2		1.54375	1.54375
1oiy	-9.784	-9.37575		CDK2		0.40825	-0.40825
20	-8.717	-8.72575		CDK2		0.00875	0.00875
21	-7.827	-8.37575		CDK2		0.54875	0.54875
22	-7.861	-8.64575		CDK2		0.78475	0.78475
26	-8.43	-7.88575		CDK2		0.54425	-0.54425
28	-11.111	-9.23575		CDK2		1.87525	-1.87525
29	-9.881	-10.0557		CDK2		0.17475	0.17475
30	-9.811	-8.46575		CDK2		1.34525	-1.34525
31	-9.538	-8.53575		CDK2		1.00225	-1.00225
32	-9.749	-10.0258		CDK2		0.27675	0.27675
17124-1	-9.68	-9.9319		JNK1		0.251905	0.251905
18624-1	-8.5	-7.6819		JNK1		0.818095	-0.818095
18625-1	-8.11	-6.4519		JNK1		1.6581	-1.6581
18626-1	-8.88	-9.1919		JNK1		0.311905	0.311905
18627-1	-8.49	-9.4619		JNK1		0.971905	0.971905
18628-1	-8.71	-7.9119		JNK1		0.798095	-0.798095
18629-1	-8.68	-9.6619		JNK1		0.981905	0.981905
18630-1	-9.15	-9.4219		JNK1		0.271905	0.271905
18631-1	-9.42	-7.6319		JNK1		1.7881	-1.7881
18632-1	-9.09	-9.8119		JNK1		0.721905	0.721905
18633-1	-9.18	-9.3319		JNK1		0.151905	0.151905
18634-1	-10	-9.7319		JNK1		0.268095	-0.268095
18635-1	-7.29	-8.6419		JNK1		1.3519	1.3519
18636-1	-7.52	-6.8219		JNK1		0.698095	-0.698095
18637-1	-10.15	-9.7119		JNK1		0.438095	-0.438095
18638-1	-10.1	-10.0619		JNK1		0.0380952	-0.0380952
18639-1	-9.75	-11.3619		JNK1		1.6119	1.6119
18652-1	-10.69	-8.7319		JNK1		1.9581	-1.9581
18658-1	-9.71	-9.8819		JNK1		0.171905	0.171905
18659-1	-9.47	-8.5319		JNK1		0.938095	-0.938095
18660-1	-8.71	-11.3119		JNK1		2.6019	2.6019
23	-8.83	-8.01286		MCL1		0.817143	-0.817143
26	-8.23	-7.10286		MCL1		1.12714	-1.12714
27	-6.12	-5.91286		MCL1		0.207143	-0.207143
28	-6.63	-4.78286		MCL1		1.84714	-1.84714
29	-6.94	-5.86286		MCL1		1.07714	-1.07714
30	-7.86	-6.70286		MCL1		1.15714	-1.15714
31	-7.93	-7.70286		MCL1		0.227143	-0.227143
32	-6.58	-5.63286		MCL1		0.947143	-0.947143
33	-6.88	-7.93286		MCL1		1.05286	1.05286
34	-6.88	-5.92286		MCL1		0.957143	-0.957143
35	-8.82	-6.96286		MCL1		1.85714	-1.85714
36	-8.19	-7.75286		MCL1		0.437143	-0.437143
37	-8.96	-7.72286		MCL1		1.23714	-1.23714
38	-7.03	-9.90286		MCL1		2.87286	2.87286
39	-7.03	-6.42286		MCL1		0.607143	-0.607143
40	-7.25	-8.31286		MCL1		1.06286	1.06286
41	-7.13	-8.84286		MCL1		1.71286	1.71286
42	-8.9	-7.14286		MCL1		1.75714	-1.75714
43	-7.04	-7.87286		MCL1		0.832857	0.832857
44	-8.67	-6.73286		MCL1		1.93714	-1.93714
45	-8.96	-8.51286		MCL1		0.447143	-0.447143
46	-7.6	-6.87286		MCL1		0.727143	-0.727143
47	-5.78	-5.12286		MCL1		0.657143	-0.657143
48	-6.67	-4.58286		MCL1		2.08714	-2.08714
49	-8.37	-7.92286		MCL1		0.447143	-0.447143
50	-9.33	-8.12286		MCL1		1.20714	-1.20714
51	-8.45	-6.85286		MCL1		1.59714	-1.59714
52	-9.23	-8.52286		MCL1		0.707143	-0.707143
53	-9.97	-11.1029		MCL1		1.13286	1.13286
54	-9.78	-9.83286		MCL1		0.0528571	0.0528571
56	-9.27	-9.75286		MCL1		0.482857	0.482857
57	-9.04	-7.76286		MCL1		1.27714	-1.27714
58	-9.41	-12.7729		MCL1		3.36286	3.36286
60	-8.92	-10.2029		MCL1		1.28286	1.28286
61	-8.08	-9.64286		MCL1		1.56286	1.56286
62	-7.96	-7.41286		MCL1		0.547143	-0.547143
63	-9.07	-12.4029		MCL1		3.33286	3.33286
64	-9.49	-10.9729		MCL1		1.48286	1.48286
65	-8.41	-11.3229		MCL1		2.91286	2.91286
66	-8.43	-9.68286		MCL1		1.25286	1.25286
67	-7.59	-9.29286		MCL1		1.70286	1.70286
68	-7.69	-7.49286		MCL1		0.197143	-0.197143
p38a_2aa	-9.27	-9.52794		P38		0.257941	0.257941
p38a_2bb	-9.07	-10.7279		P38		1.65794	1.65794
p38a_2c	-10.47	-11.4279		P38		0.957941	0.957941
p38a_2e	-10.71	-7.42794		P38		3.28206	-3.28206
p38a_2ee	-12.27	-13.0279		P38		0.757941	0.757941
p38a_2f	-8.49	-8.64794		P38		0.157941	0.157941
p38a_2ff	-11.45	-9.19794		P38		2.25206	-2.25206
p38a_2g	-10.67	-10.6779		P38		0.00794118	0.00794118
p38a_2gg	-10.67	-6.84794		P38		3.82206	-3.82206
p38a_2h	-9.49	-8.59794		P38		0.892059	-0.892059
p38a_2i	-10.06	-12.0479		P38		1.98794	1.98794
p38a_2j	-10.09	-10.5179		P38		0.427941	0.427941
p38a_2k	-10.56	-8.83794		P38		1.72206	-1.72206
p38a_2l	-12.27	-11.5379		P38		0.732059	-0.732059
p38a_2m	-10.97	-11.7779		P38		0.807941	0.807941
p38a_2n	-11.86	-11.1879		P38		0.672059	-0.672059
p38a_2o	-10.5	-9.91794		P38		0.582059	-0.582059
p38a_2p	-11.21	-10.8579		P38		0.352059	-0.352059
p38a_2q	-12.27	-12.9579		P38		0.687941	0.687941
p38a_2r	-10.8	-9.02794		P38		1.77206	-1.77206
p38a_2s	-11.12	-9.05794		P38		2.06206	-2.06206
p38a_2t	-11.86	-9.97794		P38		1.88206	-1.88206
p38a_2u	-12.27	-12.7479		P38		0.477941	0.477941
p38a_2v	-8.98	-10.1279		P38		1.14794	1.14794
p38a_2x	-10.24	-12.2479		P38		2.00794	2.00794
p38a_2y	-9.78	-10.8579		P38		1.07794	1.07794
p38a_2z	-10.36	-10.6779		P38		0.317941	0.317941
p38a_3fln	-10.89	-9.73794		P38		1.15206	-1.15206
p38a_3flq	-9.93	-12.6479		P38		2.71794	2.71794
p38a_3flw	-10.68	-11.3779		P38		0.697941	0.697941
p38a_3fly	-11.43	-12.8579		P38		1.42794	1.42794
p38a_3flz	-9.5	-8.98794		P38		0.512059	-0.512059
p38a_3fmh	-10.83	-14.6679		P38		3.83794	3.83794
p38a_3fmk	-11.84	-12.1079		P38		0.267941	0.267941
20667(2qbp)	-11.42	-10.8609		PTP1B		0.55913	-0.55913
20669(2qbr)	-8.59	-8.42087		PTP1B		0.16913	-0.16913
20670(2qbs)	-9.08	-9.81087		PTP1B		0.73087	0.73087
23330(2qbq)	-10.12	-11.4609		PTP1B		1.34087	1.34087
23466	-7.84	-7.41087		PTP1B		0.42913	-0.42913
23467	-7.33	-7.59087		PTP1B		0.26087	0.26087
23468	-7.74	-7.31087		PTP1B		0.42913	-0.42913
23469	-7.71	-5.79087		PTP1B		1.91913	-1.91913
23470	-7.71	-7.76087		PTP1B		0.0508696	0.0508696
23471	-7.74	-7.38087		PTP1B		0.35913	-0.35913
23472	-8.63	-8.21087		PTP1B		0.41913	-0.41913
23473	-8.38	-9.23087		PTP1B		0.85087	0.85087
23474	-9.1	-10.3509		PTP1B		1.25087	1.25087
23475	-8.71	-9.32087		PTP1B		0.61087	0.61087
23476	-9.4	-9.95087		PTP1B		0.55087	0.55087
23477	-8.85	-9.25087		PTP1B		0.40087	0.40087
23479	-9.14	-9.30087		PTP1B		0.16087	0.16087
23480	-8.72	-9.34087		PTP1B		0.62087	0.62087
23482	-10	-9.83087		PTP1B		0.16913	-0.16913
23483	-9.87	-9.75087		PTP1B		0.11913	-0.11913
23484	-7.75	-9.64087		PTP1B		1.89087	1.89087
23485	-11.01	-8.42087		PTP1B		2.58913	-2.58913
23486	-12.47	-10.9109		PTP1B		1.55913	-1.55913
1a	-7.48	-7.51545		Thrombin		0.0354545	0.0354545
1b	-8.46	-8.94545		Thrombin		0.485455	0.485455
1c	-8.56	-8.90545		Thrombin		0.345455	0.345455
1d	-8.25	-8.56545		Thrombin		0.315455	0.315455
3a	-8.32	-8.55545		Thrombin		0.235455	0.235455
3b	-7.86	-8.38545		Thrombin		0.525455	0.525455
5	-7.58	-6.31545		Thrombin		1.26455	-1.26455
6a	-9.18	-9.13545		Thrombin		0.0445455	-0.0445455
6b	-8.89	-8.22545		Thrombin		0.664545	-0.664545
6e	-8.91	-8.87545		Thrombin		0.0345455	-0.0345455
7a	-8.22	-8.28545		Thrombin		0.0654545	0.0654545
ejm_31	-9.54	-9.4625		TYK2		0.0775	-0.0775
ejm_42	-9.78	-9.6225		TYK2		0.1575	-0.1575
ejm_43	-8.26	-8.6225		TYK2		0.3625	0.3625
ejm_44	-7.42	-6.7325		TYK2		0.6875	-0.6875
ejm_45	-9.56	-9.8725		TYK2		0.3125	0.3125
ejm_46	-11.31	-10.2025		TYK2		1.1075	-1.1075
ejm_47	-9.7	-9.6525		TYK2		0.0475	-0.0475
ejm_48	-9	-9.7425		TYK2		0.7425	0.7425
ejm_49	-7.75	-9.5725		TYK2		1.8225	1.8225
ejm_50	-8.98	-9.5325		TYK2		0.5525	0.5525
ejm_54	-10.53	-12.8025		TYK2		2.2725	2.2725
ejm_55	-9.21	-10.2425		TYK2		1.0325	1.0325
jmc_23	-11.7	-10.3425		TYK2		1.3575	-1.3575
jmc_27	-11.28	-10.1825		TYK2		1.0975	-1.0975
jmc_28	-10.98	-8.7725		TYK2		2.2075	-2.2075
jmc_30	-10.94	-10.5825		TYK2		0.3575	-0.3575
Overall MUE						1.01233
Overall RMSE							1.29899
R2	0.440257
Rho
Kendall tau
	MUE	RMSE	R2
BACE	1.02772	1.3221	0.188316
CDK2	0.902094	1.07887	0.2216
JNK1	0.895329	1.12615	0.223345
MCL1	1.24265	1.47702	0.423117
P38	1.27581	1.62097	0.147499
PTP1B	0.758299	1.00844	0.501571
Thrombin	0.365124	0.507711	0.570076
TYK2	0.887187	1.12965	0.329501

## Sheet: 1.ff14sb-am1bcc-SPCE
Alchaware ID	Experimental ddG (kcal/mol)	Alchaware ddG (kcal/mol)	Alchaware error (kcal/mol)	SMILES	Target	Abs difference	Differnece
CAT-13a	-8.84	-8.74717	0.0945195	[NH2+]=C(N1)N(C)C(=O)[C@@]1(C)c2cc(ccc2)-c3cc(Cl)ccc3	BACE	0.0928315	-0.0928315
CAT-17g	-9.74	-7.92174	0.0987243	[NH2+]=C(N1)N(C)C(=O)[C@@]1(C2CC2)c3cc(ccc3)-c4cc(F)cnc4	BACE	1.81826	-1.81826
CAT-17i	-9.47	-8.96473	0.0988819	Cc1cc(cnc1)-c(ccc2)cc2[C@]3(C4CC4)C(=O)N(C)C(N)=[NH+]3	BACE	0.50527	-0.50527
CAT-13m	-8.76	-9.68454	0.11879	c1ncncc1[C@]2(C(=O)N(C)C(=[NH2+])N2)c3cc(ccc3)-c4cc(Cl)ccc4	BACE	0.92454	0.92454
CAT-13b	-9.12	-9.11598	0.122839	NC(=[NH+]1)N(C)C(=O)[C@@]1(CC)c2cc(ccc2)-c3cc(Cl)ccc3	BACE	0.00402114	-0.00402114
CAT-13c	-9.32	-9.11588	0.164211	NC(=[NH+]1)N(C)C(=O)[C@@]1(C(C)C)c2cc(ccc2)-c3cc(Cl)ccc3	BACE	0.204124	-0.204124
CAT-13d	-10.47	-9.70212	0.0997164	[NH2+]=C(N1)N(C)C(=O)[C@@]1(C2CC2)c3cc(ccc3)-c4cc(Cl)ccc4	BACE	0.767877	-0.767877
CAT-13h	-9.63	-9.25168	0.124099	[NH2+]=C(N1)N(C)C(=O)[C@@]1(C2(C)CC2)c3cc(ccc3)-c4cc(Cl)ccc4	BACE	0.378323	-0.378323
CAT-17h	-10.33	-10.2975	0.121967	[NH2+]=C(N1)N(C)C(=O)[C@@]1(C2CC2)c3cc(ccc3)-c4cc(Cl)cnc4	BACE	0.0325324	-0.0325324
CAT-17d	-9.42	-6.74282	0.101529	[NH2+]=C(N1)N(C)C(=O)[C@@]1(C2CC2)c3cc(ccc3)-c4cccnc4	BACE	2.67718	-2.67718
CAT-13f	-9.09	-11.0914	0.174374	C1CCCC1[C@]2(C(=O)N(C)C(=[NH2+])N2)c3cc(ccc3)-c4cc(Cl)ccc4	BACE	2.00138	2.00138
CAT-17a	-10.73	-10.2343	0.107065	[NH2+]=C(N1)N(C)C(=O)[C@@]1(C2CC2)c3cc(ccc3)-c4cc(Cl)cc(Cl)c4	BACE	0.495657	-0.495657
CAT-13i	-9.27	-10.4821	0.138024	C1CC1C[C@]2(C(=O)N(C)C(=[NH2+])N2)c3cc(ccc3)-c4cc(Cl)ccc4	BACE	1.21209	1.21209
CAT-13e	-9.96	-11.0901	0.14859	C1CCC1[C@]2(C(=O)N(C)C(=[NH2+])N2)c3cc(ccc3)-c4cc(Cl)ccc4	BACE	1.13008	1.13008
CAT-13g	-9.09	-11.0129	0.231028	C1CCCCC1[C@]2(C(=O)N(C)C(=[NH2+])N2)c3cc(ccc3)-c4cc(Cl)ccc4	BACE	1.92288	1.92288
CAT-13j	-8.73	-8.55687	0.15247	n1ccccc1[C@]2(C(=O)N(C)C(=[NH2+])N2)c3cc(ccc3)-c4cc(Cl)ccc4	BACE	0.173129	-0.173129
CAT-4o	-9.38	-9.47115	0.130325	c1ccccc1[C@]2(C(=O)N(C)C(=[NH2+])N2)c3cc(ccc3)-c4cc(F)cnc4	BACE	0.0911514	0.0911514
CAT-13k	-9.7	-9.54532	0.121793	c1ncccc1[C@]2(C(=O)N(C)C(=[NH2+])N2)c3cc(ccc3)-c4cc(Cl)ccc4	BACE	0.154677	-0.154677
CAT-4d	-9.11	-10.594	0.163822	CCOc(ccc1)cc1-c(ccc2)cc2[C@@]3(C(=O)N(C)C(N)=[NH+]3)c4ccccc4	BACE	1.48399	1.48399
CAT-4b	-9.63	-10.8123	0.151023	c1ccccc1[C@]2(C(=O)N(C)C(N)=[NH+]2)c3cc(ccc3)-c4cc(OC)ccc4	BACE	1.18227	1.18227
CAT-13n	-8.54	-7.32747	0.128775	n1cccnc1[C@]2(C(=O)N(C)C(=[NH2+])N2)c3cc(ccc3)-c4cc(Cl)ccc4	BACE	1.21253	-1.21253
CAT-4i	-8.26	-6.40459	0.170682	c1ccccc1[C@]2(C(=O)N(C)C(=[NH2+])N2)c3cc(ccc3)-c4ccccn4	BACE	1.85541	-1.85541
CAT-13o	-8.54	-8.90704	0.156043	s1ccnc1[C@]2(C(=O)N(C)C(=[NH2+])N2)c3cc(ccc3)-c4cc(Cl)ccc4	BACE	0.367044	0.367044
CAT-17b	-10.02	-9.0885	0.115829	NC(=[NH+]1)N(C)C(=O)[C@@]1(C2CC2)c3cc(ccc3)-c4cc(OC)ccc4	BACE	0.931496	-0.931496
CAT-17e	-10.02	-9.81644	0.113112	NC(=[NH+]1)N(C)C(=O)[C@@]1(C2CC2)c3cc(ccc3)-c4cc(OC)cnc4	BACE	0.203563	-0.203563
CAT-17c	-9.86	-9.85531	0.120536	N#Cc1cc(ccc1)-c(ccc2)cc2[C@]3(C4CC4)C(=O)N(C)C(=[NH2+])N3	BACE	0.00469102	-0.00469102
CAT-17f	-9.42	-9.52951	0.107595	N#Cc1cc(cnc1)-c(ccc2)cc2[C@]3(C4CC4)C(=O)N(C)C(=[NH2+])N3	BACE	0.109515	0.109515
CAT-24	-11.35	-11.8933	0.123243	CC#Cc1cc(cnc1)-c(ccc2)cc2[C@]3(C4CC4)C(=O)N(C)C(N)=[NH+]3	BACE	0.543252	0.543252
CAT-4a	-7.93	-8.3965	0.137479	c1ccccc1[C@]2(C(=O)N(C)C(=[NH2+])N2)c3cc(ccc3)-c4ccccc4	BACE	0.466499	0.466499
CAT-4c	-7.85	-8.82496	0.15764	c1ccccc1[C@]2(C(=O)N(C)C(N)=[NH+]2)c3cc(ccc3)-c4ccc(cc4)OC	BACE	0.974956	0.974956
CAT-4j	-9.02	-7.24103	0.145668	c1ccccc1[C@]2(C(=O)N(C)C(=[NH2+])N2)c3cc(ccc3)-c4cccnc4	BACE	1.77897	-1.77897
CAT-4k	-7.85	-7.53764	0.146229	c1ccccc1[C@]2(C(=O)N(C)C(=[NH2+])N2)c3cc(ccc3)-c4ccncc4	BACE	0.31236	-0.31236
CAT-4l	-9.34	-6.9032	0.163198	c1ccccc1[C@]2(C(=O)N(C)C(=[NH2+])N2)c3cc(ccc3)-c4cnccn4	BACE	2.4368	-2.4368
CAT-4m	-9.15	-10.3615	0.120541	Cc1cc(cnc1)-c(ccc2)cc2[C@@]3(C(=O)N(C)C(N)=[NH+]3)c4ccccc4	BACE	1.21152	1.21152
CAT-4n	-9.09	-10.4932	0.127978	N#Cc1cc(cnc1)-c(ccc2)cc2[C@@]3(C(=O)N(C)C(=[NH2+])N3)c4ccccc4	BACE	1.40316	1.40316
CAT-4p	-10.08	-11.0954	0.123193	c1ccccc1[C@]2(C(=O)N(C)C(=[NH2+])N2)c3cc(ccc3)-c4cc(Cl)cnc4	BACE	1.01536	1.01536
22	-7.86	-6.6677	0.110203	C1CCCCC1COc2nc(nc(c23)[nH]cn3)Nc4cc(SC)ccc4	CDK2	1.1923	-1.1923
1h1r	-7.67	-8.99909	0.0950411	C1CCCCC1COc2nc(nc(c23)[nH]cn3)Nc4cc(Cl)ccc4	CDK2	1.32909	1.32909
17	-7.04	-9.34502	0.0790884	C1CCCCC1COc2nc(nc(c23)[nH]cn3)Nc4cc(Br)ccc4	CDK2	2.30502	2.30502
1h1q	-8.18	-8.08807	0.0690313	C1CCCCC1COc2nc(nc(c23)[nH]cn3)Nc4ccccc4	CDK2	0.0919261	-0.0919261
21	-7.83	-7.95816	0.0984432	C1CCCCC1COc2nc(nc(c23)[nH]cn3)Nc4cc(OC)ccc4	CDK2	0.128159	0.128159
20	-8.72	-8.11625	0.127045	OCc1cc(ccc1)Nc(nc(c23)[nH]cn3)nc2OCC4CCCCC4	CDK2	0.603749	-0.603749
26	-8.43	-8.09521	0.0682791	C1CCCCC1COc2nc(nc(c23)[nH]cn3)Nc4ccc(cc4)OC	CDK2	0.334793	-0.334793
1oi9	-9.74	-10.7057	0.0915864	C1CCCCC1COc2nc(nc(c23)[nH]cn3)Nc4ccc(O)cc4	CDK2	0.965735	0.965735
28	-11.11	-9.0839	0.172318	C1CCCCC1COc2nc(nc(c23)[nH]cn3)Nc4ccc(cc4)S(=O)(=O)NC	CDK2	2.0261	-2.0261
31	-9.54	-10.7313	0.143502	C1CCCCC1COc2nc(nc(c23)[nH]cn3)Nc4ccc(cc4)S(=O)C	CDK2	1.19132	1.19132
29	-9.88	-9.96626	0.162814	C1CCCCC1COc2nc(nc(c23)[nH]cn3)Nc4ccc(cc4)S(=O)(=O)N(C)C	CDK2	0.0862574	0.0862574
30	-9.81	-9.58776	0.128948	C1CCCCC1COc2nc(nc(c23)[nH]cn3)Nc4ccc(cc4)S(=O)(=O)C	CDK2	0.222237	-0.222237
32	-9.75	-7.38175	0.209963	C1CCCCC1COc2nc(nc(c23)[nH]cn3)Nc(c4)ccc(S(=O)(=O)N)c4OC	CDK2	2.36825	-2.36825
1h1s	-11.25	-10.0801	0.16047	C1CCCCC1COc2nc(nc(c23)[nH]cn3)Nc4ccc(cc4)S(=O)(=O)N	CDK2	1.16992	-1.16992
1oiy	-9.79	-10.6577	0.103529	NC(=O)c1ccc(cc1)Nc(nc(c23)[nH]cn3)nc2OCC4CCCCC4	CDK2	0.867744	0.867744
1oiu	-9.08	-10.2159	0.171318	C1CCCCC1COc2nc(nc(c23)[nH]cn3)Nc4cc(S(=O)(=O)N)ccc4	CDK2	1.13594	1.13594
17124-1	-9.68	-10.6503	0.0970417	CCOc1nc(cc(N)c1C#N)NC(=O)Cc2c(OC)cc(Br)c(c2)OC	JNK1	0.970263	0.970263
18634-1	-9.99	-10.1791	0.0833547	CCOc1nc(cc(N)c1C#N)NC(=O)Cc2c(OC)ccc(c2)OC	JNK1	0.189054	0.189054
18631-1	-9.41	-8.98122	0.0999434	CCOc1nc(cc(N)c1C#N)NC(=O)Cc2c(OC)cccc2	JNK1	0.428779	-0.428779
18626-1	-8.87	-8.31569	0.0572511	CCOc1nc(cc(N)c1C#N)NC(=O)Cc2cc(Cl)ccc2	JNK1	0.554309	-0.554309
18624-1	-8.49	-7.01711	0.0616383	CCOc1nc(cc(N)c1C#N)NC(=O)Cc2ccccc2	JNK1	1.47289	-1.47289
18658-1	-9.7	-11.2907	0.152535	OCCOc1nc(cc(N)c1C#N)NC(=O)Cc2c(OC)ccc(c2)OC	JNK1	1.59072	1.59072
18625-1	-8.11	-8.1778	0.0896072	CCOc1nc(cc(N)c1C#N)NC(=O)Cc2c(Cl)cccc2	JNK1	0.0678028	0.0678028
18632-1	-9.08	-8.1739	0.0936494	CCOc1nc(cc(N)c1C#N)NC(=O)Cc2cc(OC)ccc2	JNK1	0.906101	-0.906101
18630-1	-9.14	-7.78142	0.0861797	CCOc1nc(cc(N)c1C#N)NC(=O)Cc2ccc(C)cc2	JNK1	1.35858	-1.35858
18627-1	-8.48	-7.67521	0.0852299	CCOc1nc(cc(N)c1C#N)NC(=O)Cc2ccc(Cl)cc2	JNK1	0.804795	-0.804795
18628-1	-8.7	-7.50906	0.0979502	CCOc1nc(cc(N)c1C#N)NC(=O)Cc2c(C)cccc2	JNK1	1.19094	-1.19094
18660-1	-8.7	-9.63947	0.226924	CS(=O)(=O)CCOc1nc(cc(N)c1C#N)NC(=O)Cc2c(OC)ccc(c2)OC	JNK1	0.939472	0.939472
18659-1	-9.47	-10.3333	0.127999	COCCOc1nc(cc(N)c1C#N)NC(=O)Cc2c(OC)ccc(c2)OC	JNK1	0.863349	0.863349
18629-1	-8.67	-8.02367	0.118508	CCOc1nc(cc(N)c1C#N)NC(=O)Cc2cc(C)ccc2	JNK1	0.64633	-0.64633
18652-1	-10.68	-10.1667	0.321794	CC(C)Oc1nc(cc(N)c1C#N)NC(=O)Cc2c(OC)cc(S(=O)(=O)C)c(c2)OC	JNK1	0.513309	-0.513309
18633-1	-9.17	-8.07343	0.137985	CCOc1nc(cc(N)c1C#N)NC(=O)Cc2ccc(cc2)OC	JNK1	1.09657	-1.09657
18637-1	-10.14	-11.0535	0.164133	CCOc1nc(cc(N)c1C#N)NC(=O)Cc2c(OC)cc(c(c2)OC)NC(=O)C	JNK1	0.913506	0.913506
18635-1	-7.29	-8.65672	0.111512	CCOc1nc(cc(N)c1C#N)NC(=O)Cc2c(C)ccc(C)c2	JNK1	1.36672	1.36672
18636-1	-7.51	-8.95527	0.100973	CCOc1nc(cc(N)c1C#N)NC(=O)Cc2c(Br)ccc(Br)c2	JNK1	1.44527	1.44527
18638-1	-10.09	-10.2397	0.171923	CCOc1nc(cc(N)c1C#N)NC(=O)Cc2c(OC)cc(S(=O)(=O)C)c(c2)OC	JNK1	0.14967	0.14967
18639-1	-9.74	-10.2168	0.133053	CCOc1nc(cc(N)c1C#N)NC(=O)Cc2c(OC)cc([N+]([O-])=O)c(c2)OC	JNK1	0.476782	0.476782
26	-8.24	-7.17947	0.251534	c1cccc(c12)oc(C([O-])=O)c2CCCOc3cccc(c34)cccc4	MCL1	1.06053	-1.06053
44	-8.67	-8.26798	0.261695	c1cccc(c12)[nH]c(C([O-])=O)c2CCCOc3ccc(Cl)c(c34)cccc4	MCL1	0.402022	-0.402022
57	-9.04	-6.01346	0.26081	c1cccc(c12)n(C)c(C([O-])=O)c2CCCOc3cccc(c34)cccc4	MCL1	3.02654	-3.02654
64	-9.5	-8.51196	0.297095	c1cc(Cl)cc(c12)sc(C([O-])=O)c2CCCOc3cccc(c34)cccc4	MCL1	0.988041	-0.988041
27	-6.12	-4.85526	0.0742219	c1cccc(c12)[nH]c(C([O-])=O)c2CCCOc3ccccc3	MCL1	1.26474	-1.26474
23	-8.83	-7.14448	0.200612	c1cccc(c12)sc(C([O-])=O)c2CCCOc3cccc(c34)cccc4	MCL1	1.68552	-1.68552
45	-8.95	-7.48277	0.163722	c1cccc(c12)[nH]c(C([O-])=O)c2CCCOc3cccc(c34)CCCC4	MCL1	1.46723	-1.46723
46	-7.6	-8.25408	0.147032	c1cccc(c12)[nH]c(C([O-])=O)c2CCCOc(c3)ccc(c34)CCC4	MCL1	0.654077	0.654077
28	-6.62	-5.16332	0.0965171	c1cccc(c12)[nH]c(C([O-])=O)c2CCCOc(c3C)cccc3	MCL1	1.45668	-1.45668
35	-8.81	-8.01391	0.0735455	c1cccc(c12)[nH]c(C([O-])=O)c2CCCOc(c3)ccc(Cl)c3C	MCL1	0.796089	-0.796089
47	-5.78	-3.60381	0.163972	c1cccc(c12)[nH]c(C([O-])=O)c2CCCOc(c3)ccc(c34)nccc4	MCL1	2.17619	-2.17619
29	-6.94	-4.94594	0.120144	c1cccc(c12)[nH]c(C([O-])=O)c2CCCOc(c3C(F)(F)F)cccc3	MCL1	1.99406	-1.99406
40	-7.25	-9.01099	0.168251	c1cccc(c12)[nH]c(C([O-])=O)c2CCCOc3cc(ccc3)Oc4ccccc4	MCL1	1.76099	1.76099
30	-7.85	-6.0967	0.0803285	c1cccc(c12)[nH]c(C([O-])=O)c2CCCOc(cc3C)ccc3	MCL1	1.7533	-1.7533
48	-6.66	-4.02369	0.132971	c1cccc(c12)[nH]c(C([O-])=O)c2CCCOc3cccc(c34)[nH]cc4	MCL1	2.63631	-2.63631
31	-7.92	-8.60415	0.0998154	c1cccc(c12)[nH]c(C([O-])=O)c2CCCOc(cc3C(F)(F)F)ccc3	MCL1	0.684153	0.684153
32	-6.58	-6.98655	0.0944757	c1cccc(c12)[nH]c(C([O-])=O)c2CCCOc(cc3)ccc3C	MCL1	0.406546	0.406546
34	-6.87	-7.8103	0.0915521	c1cccc(c12)[nH]c(C([O-])=O)c2CCCOc(cc3)ccc3C(F)(F)F	MCL1	0.940302	0.940302
33	-6.88	-6.57616	0.079965	c1cccc(c12)[nH]c(C([O-])=O)c2CCCOc3ccc(Cl)cc3	MCL1	0.303838	-0.303838
36	-8.18	-10.8142	0.105547	c1cccc(c12)[nH]c(C([O-])=O)c2CCCOc(c3)ccc(Cl)c3CC	MCL1	2.63417	2.63417
37	-8.95	-9.97019	0.0922444	c1cccc(c12)[nH]c(C([O-])=O)c2CCCOc(c3)cc(C)c(Cl)c3C	MCL1	1.02019	1.02019
39	-7.03	-7.26028	0.12973	c1cccc(c12)[nH]c(C([O-])=O)c2CCCOc(cc3)ccc3-c4ccccc4	MCL1	0.230277	0.230277
53	-9.96	-11.6716	0.107392	c1cc(Cl)cc(c12)[nH]c(C([O-])=O)c2CCCOc(c3)cc(C)c(Cl)c3C	MCL1	1.71161	1.71161
60	-8.92	-10.1203	0.132092	c1cccc(c12)sc(C([O-])=O)c2CCCOc(c3)cc(C)c(Cl)c3C	MCL1	1.20033	1.20033
38	-7.02	-10.4677	0.163849	c1cccc(c12)[nH]c(C([O-])=O)c2CCCOc(ccc3)cc3-c4ccccc4	MCL1	3.44767	3.44767
41	-7.13	-7.55059	0.149588	c1cccc(c12)[nH]c(C([O-])=O)c2CCCOc3ccc(cc3)Oc4ccccc4	MCL1	0.420587	0.420587
42	-8.9	-7.92926	0.213607	c1cccc(c12)[nH]c(C([O-])=O)c2CCCOc3cccc(c34)cccc4	MCL1	0.970739	-0.970739
51	-8.45	-6.64433	0.21396	Clc1cccc(c12)[nH]c(C([O-])=O)c2CCCOc3cccc(c34)cccc4	MCL1	1.80567	-1.80567
43	-7.03	-7.33481	0.163348	c1cccc(c12)[nH]c(C([O-])=O)c2CCCOc(c3)ccc(c34)cccc4	MCL1	0.304814	0.304814
49	-8.36	-7.74755	0.0959898	Clc1cccc(c12)[nH]c(C([O-])=O)c2CCCOc(c3)ccc(Cl)c3C	MCL1	0.612449	-0.612449
67	-7.58	-9.94802	0.0820334	c1cccc(c12)oc(C([O-])=O)c2CCCOc(c3)cc(C)c(Cl)c3C	MCL1	2.36802	2.36802
50	-9.33	-8.97167	0.155485	Clc1cccc(c12)[nH]c(C([O-])=O)c2CCCOc(c3)cc(C)c(Cl)c3C	MCL1	0.358329	-0.358329
52	-9.23	-10.1681	0.140633	c1cc(Cl)cc(c12)[nH]c(C([O-])=O)c2CCCOc(c3)ccc(Cl)c3C	MCL1	0.938063	0.938063
54	-9.78	-8.72477	0.217011	c1cc(Cl)cc(c12)[nH]c(C([O-])=O)c2CCCOc3cccc(c34)cccc4	MCL1	1.05523	-1.05523
56	-9.26	-9.2465	0.143748	c1cccc(c12)n(C)c(C([O-])=O)c2CCCOc(c3)cc(C)c(Cl)c3C	MCL1	0.0134989	-0.0134989
58	-9.41	-11.0903	0.155433	c1cc(Cl)cc(c12)n(C)c(C([O-])=O)c2CCCOc(c3)cc(C)c(Cl)c3C	MCL1	1.68034	1.68034
61	-8.08	-8.85699	0.157432	Clc1cccc(c12)sc(C([O-])=O)c2CCCOc(c3)cc(C)c(Cl)c3C	MCL1	0.776988	0.776988
62	-7.96	-8.41769	0.30743	Clc1cccc(c12)sc(C([O-])=O)c2CCCOc3cccc(c34)cccc4	MCL1	0.457689	0.457689
63	-9.06	-11.4668	0.141424	c1cc(Cl)cc(c12)sc(C([O-])=O)c2CCCOc(c3)cc(C)c(Cl)c3C	MCL1	2.40683	2.40683
65	-8.41	-10.9717	0.140146	c1ccc(Cl)c(c12)sc(C([O-])=O)c2CCCOc(c3)cc(C)c(Cl)c3C	MCL1	2.5617	2.5617
66	-8.43	-8.10548	0.20488	c1ccc(Cl)c(c12)sc(C([O-])=O)c2CCCOc3cccc(c34)cccc4	MCL1	0.324524	-0.324524
68	-7.69	-7.2362	0.229318	c1c(Cl)ccc(c12)oc(C([O-])=O)c2CCCOc3cccc(c34)cccc4	MCL1	0.453802	-0.453802
p38a_2aa	-9.27	-9.90508	0.251197	OCC(CO)Nc(nc1)nc(c12)n(C)c(=O)c(c2)Oc3c(F)cc(F)cc3	P38	0.635079	0.635079
p38a_2bb	-9.06	-9.26442	0.227234	CS(=O)(=O)CCNc(nc1)nc(c12)n(C)c(=O)c(c2)Oc3c(F)cc(F)cc3	P38	0.204421	0.204421
p38a_3flw	-10.68	-11.358	0.284158	OCCC(CCO)Nc(nc1)nc(c12)n(C)c(=O)c(c2)Oc3c(F)cc(F)cc3	P38	0.677975	0.677975
p38a_2e	-10.7	-9.13231	0.083438	c1cc(F)ccc1Oc(c2)c(=O)n(C)c(c23)nc(nc3)NC4CCOCC4	P38	1.56769	-1.56769
p38a_2j	-10.08	-10.124	0.0947815	c1cc(F)cc(F)c1Cc(c2)c(=O)n(C)c(c23)nc(nc3)NC4CCOCC4	P38	0.0440001	0.0440001
p38a_2ee	-12.26	-10.9675	0.198499	CC(=O)N(CC1)CCC1Nc(nc2)nc(c23)n(C)c(=O)c(c3)Oc4c(F)cc(F)cc4	P38	1.29251	-1.29251
p38a_3fln	-10.88	-10.319	0.0748099	c1cc(F)cc(F)c1Oc(c2)c(=O)n(C)c(c23)nc(nc3)NC4CCOCC4	P38	0.561017	-0.561017
p38a_2g	-10.66	-10.2356	0.0789416	c1cccc(F)c1Oc(c2)c(=O)n(C)c(c23)nc(nc3)NC4CCOCC4	P38	0.424433	-0.424433
p38a_2c	-10.46	-10.6584	0.155243	c1cccc(Cl)c1-c(c2)c(=O)n(C)c(c23)nc(nc3)NC4CCOCC4	P38	0.198421	0.198421
p38a_2f	-8.48	-10.1865	0.0947502	c1ccc(F)cc1Oc(c2)c(=O)n(C)c(c23)nc(nc3)NC4CCOCC4	P38	1.70653	1.70653
p38a_2h	-9.48	-7.2523	0.147943	c1cccc(c1F)Sc(c2)c(=O)n(C)c(c23)nc(nc3)NC4CCOCC4	P38	2.2277	-2.2277
p38a_2i	-10.05	-9.9189	0.155196	c1cccc(F)c1Cc(c2)c(=O)n(C)c(c23)nc(nc3)NC4CCOCC4	P38	0.131102	-0.131102
p38a_2gg	-10.66	-10.0659	0.17798	O=S1(=O)CCC(CC1)Nc(nc2)nc(c23)n(C)c(=O)c(c3)Oc4c(F)cc(F)cc4	P38	0.594078	-0.594078
p38a_2ff	-11.44	-10.8769	0.153775	c1cc(F)cc(F)c1Oc(c2)c(=O)n(C)c(c23)nc(nc3)N[C@H]4CC[C@H](O)CC4	P38	0.563109	-0.563109
p38a_2q	-12.26	-13.6704	0.427685	C1COCCC1Nc(nc2)nc(c23)n(C(CC4)CCS4(=O)=O)c(=O)c(c3)Oc5c(F)cc(F)cc5	P38	1.4104	1.4104
p38a_2r	-10.79	-11.603	0.179305	c1cc(F)cc(F)c1Oc(c2)c(=O)n(CC(C)(C)O)c(c23)nc(nc3)NC4CCOCC4	P38	0.812971	0.812971
p38a_2l	-12.26	-11.5762	0.118361	c1cc(F)cc(F)c1Oc(c2)c(=O)n(CC)c(c23)nc(nc3)NC4CCOCC4	P38	0.683825	-0.683825
p38a_2n	-11.85	-12.4759	0.120298	c1cc(F)cc(F)c1Oc(c2)c(=O)n(CCCO)c(c23)nc(nc3)NC4CCOCC4	P38	0.625856	0.625856
p38a_2o	-10.49	-11.6213	0.14845	c1cc(F)cc(F)c1Oc(c2)c(=O)n(CCS(=O)(=O)C)c(c23)nc(nc3)NC4CCOCC4	P38	1.1313	1.1313
p38a_2p	-11.2	-10.9018	0.220447	c1cc(F)cc(F)c1Oc(c2)c(=O)n(CCCS(=O)(=O)C)c(c23)nc(nc3)NC4CCOCC4	P38	0.298227	-0.298227
p38a_2m	-10.96	-12.6733	0.164927	c1cc(F)cc(F)c1Oc(c2)c(=O)n(C3CC3)c(c24)nc(nc4)NC5CCOCC5	P38	1.71333	1.71333
p38a_2k	-10.55	-9.10585	0.124993	C1COCCC1Nc(nc2)nc(c23)[nH]c(=O)c(c3)Oc4c(F)cc(F)cc4	P38	1.44415	-1.44415
p38a_2s	-11.11	-11.6429	0.151231	c1cc(F)cc(F)c1Oc(c2)c(=O)n(C[C@H](O)CO)c(c23)nc(nc3)NC4CCOCC4	P38	0.532865	0.532865
p38a_2t	-11.85	-12.5171	0.110762	c1cc(F)cc(F)c1Oc(c2)c(=O)n(CC#N)c(c23)nc(nc3)NC4CCOCC4	P38	0.667128	0.667128
p38a_2u	-12.26	-13.6857	0.444687	c1cc(F)cc(F)c1Oc(c2)c(=O)n(C3CCN(CC3)S(=O)(=O)C)c(c24)nc(nc4)NC5CCOCC5	P38	1.42572	1.42572
p38a_2v	-8.97	-8.27831	0.125801	CNc(nc1)nc(c12)n(C)c(=O)c(c2)Oc3c(F)cc(F)cc3	P38	0.691691	-0.691691
p38a_2x	-10.23	-9.93988	0.192418	c1cc(F)cc(F)c1Oc(c2)c(=O)n(C)c(c23)nc(nc3)N[C@H]4CCOC4	P38	0.290121	-0.290121
p38a_2y	-9.78	-9.9757	0.198929	CC(C)(O)CNc(nc1)nc(c12)n(C)c(=O)c(c2)Oc3c(F)cc(F)cc3	P38	0.195695	0.195695
p38a_3fly	-11.42	-10.4872	0.168661	CC(C)Nc(nc1)nc(c12)n(C)c(=O)c(c2)Oc3c(F)cc(F)cc3	P38	0.932802	-0.932802
p38a_3fmh	-10.83	-11.3983	0.223144	n1ncnn1C[C@@H](C)Nc(nc2)nc(c23)n(C)c(=O)c(c3)Oc4c(F)cc(F)cc4	P38	0.568266	0.568266
p38a_3fmk	-11.83	-11.8105	0.210793	n1ncnn1C[C@H](C)Nc(nc2)nc(c23)n(C)c(=O)c(c3)Oc4c(F)cc(F)cc4	P38	0.0194773	-0.0194773
p38a_2z	-10.36	-9.29604	0.197853	OCC(C)(C)Nc(nc1)nc(c12)n(C)c(=O)c(c2)Oc3c(F)cc(F)cc3	P38	1.06396	-1.06396
p38a_3flq	-9.93	-10.2434	0.223024	CS(=O)(=O)C[C@H](C)Nc(nc1)nc(c12)n(C)c(=O)c(c2)Oc3c(F)cc(F)cc3	P38	0.313417	0.313417
p38a_3flz	-9.49	-9.41251	0.0833206	c1ccccc1Oc(c2)c(=O)n(C)c(c23)nc(nc3)NC4CCOCC4	P38	0.0774851	-0.0774851
23466	-7.85	-7.28736	0.0968793	[O-]C(=O)COc(c1C([O-])=O)c(Br)c(s1)-c2cc(N)ccc2	PTP1B	0.562642	-0.562642
23475	-8.72	-9.0628	0.153698	[O-]C(=O)COc(c1C([O-])=O)c(Br)c(s1)-c2cc(ccc2)NC3CCCC3	PTP1B	0.342797	0.342797
23467	-7.34	-7.15905	0.09819	[O-]C(=O)COc(c1C([O-])=O)c(Br)c(s1)-c2cc(OC)ccc2	PTP1B	0.180954	-0.180954
23468	-7.75	-7.19711	0.153332	CCC(=O)Nc(ccc1)cc1-c(s2)c(Br)c(c2C([O-])=O)OCC([O-])=O	PTP1B	0.552893	-0.552893
23469	-7.72	-8.30925	0.161211	[O-]C(=O)COc(c1C([O-])=O)c(Br)c(s1)-c2cc(ccc2)NC(=O)c3ccccc3	PTP1B	0.589247	0.589247
23470	-7.72	-7.21176	0.208299	[O-]C(=O)COc(c1C([O-])=O)c(Br)c(s1)-c2cc(ccc2)NC(=O)NC(C)C	PTP1B	0.508242	-0.508242
23473	-8.39	-9.11936	0.165186	[O-]C(=O)COc(c1C([O-])=O)c(Br)c(s1)-c2cc(ccc2)OCc3ccccc3	PTP1B	0.729357	0.729357
23474	-9.11	-10.5614	0.19608	[O-]C(=O)COc(c1C([O-])=O)c(Br)c(s1)-c2cc(ccc2)NCC3CCCCC3	PTP1B	1.45136	1.45136
23476	-9.41	-8.83189	0.226426	[O-]C(=O)COc(c1C([O-])=O)c(Br)c(s1)-c2cc(ccc2)NC3CCCCCC3	PTP1B	0.578111	-0.578111
23472	-8.65	-8.35633	0.213028	[O-]C(=O)COc(c1C([O-])=O)c(Br)c(s1)-c2cc(ccc2)NS(=O)(=O)c(cc3)ccc3F	PTP1B	0.293673	-0.293673
20669	-8.61	-7.91793	0.147504	[O-]C(=O)COc(c1C([O-])=O)c(Br)c(s1)-c2cc(ccc2)NCc3ccccc3	PTP1B	0.692066	-0.692066
23471	-7.75	-7.61545	0.150159	[O-]C(=O)COc(c1C([O-])=O)c(Br)c(s1)-c2cc(ccc2)NC(=O)OC	PTP1B	0.134547	-0.134547
23477	-8.85	-8.77646	0.09319	[O-]C(=O)COc(c1C([O-])=O)c(Br)c(s1)-c2cc(ccc2)NC3CCOCC3	PTP1B	0.073535	-0.073535
23479	-9.14	-9.28848	0.116846	[O-]C(=O)COc(c1C([O-])=O)c(Br)c(s1)-c2cc(ccc2)NC3CCN(C(=O)C)CC3	PTP1B	0.14848	0.14848
23482	-10.01	-9.29472	0.11935	[O-]C(=O)COc(c1C([O-])=O)c(Br)c(s1)-c2cc(ccc2)NC3CCN(CC3)S(=O)(=O)C	PTP1B	0.715284	-0.715284
23483	-9.87	-9.42547	0.199064	[O-]C(=O)COc(c1C([O-])=O)c(Br)c(s1)-c2cc(ccc2)NC3CCN(CC3)S(=O)(=O)c4ccccc4	PTP1B	0.44453	-0.44453
23330	-10.13	-9.03048	0.19987	[O-]C(=O)COc(c1C([O-])=O)c(Br)c(s1)-c2cc(ccc2)NC(C3)CC(C)(C)CC3(C)C	PTP1B	1.09952	-1.09952
23480	-8.72	-8.65708	0.163476	[O-]C(=O)COc(c1C([O-])=O)c(Br)c(s1)-c2cc(ccc2)NC3CCN(CC3)C(=O)OC	PTP1B	0.0629192	-0.0629192
23485	-11.01	-11.1636	0.148016	[O-]C(=O)COc(c1C([O-])=O)c(C)c(s1)-c2cc(ccc2)NC3CCN(CC3)S(=O)(=O)Cc4ccccc4	PTP1B	0.153552	0.153552
23486	-12.47	-11.6027	0.145917	[O-]C(=O)COc(c1C([O-])=O)c(Cl)c(s1)-c2cc(ccc2)NC3CCN(CC3)S(=O)(=O)Cc4ccccc4	PTP1B	0.867317	-0.867317
23484	-7.75	-11.8665	0.155289	[O-]C(=O)COc(c1C([O-])=O)cc(s1)-c2cc(ccc2)NC3CCN(CC3)S(=O)(=O)Cc4ccccc4	PTP1B	4.11654	4.11654
20667	-11.42	-10.6408	0.145997	[O-]C(=O)COc(c1C([O-])=O)c(Br)c(s1)-c2cc(ccc2)NC3CCN(CC3)S(=O)(=O)Cc4ccccc4	PTP1B	0.779244	-0.779244
20670	-9.08	-9.09415	0.104731	[O-]C(=O)COc(c1C([O-])=O)c(Br)c(s1)-c2cc(ccc2)NC3CCCCC3	PTP1B	0.0141487	0.0141487
1a	-7.48	-7.65837	0.0372073	c1ccccc1C[C@@H]([NH3+])C(=O)N2CCC[C@H]2C(=O)NCc3cc(F)ccc3	Thrombin	0.178374	0.178374
5	-7.58	-7.22673	0.0446134	c1ccccc1C[C@@H]([NH3+])C(=O)N2CCC[C@H]2C(=O)NCc3ccccc3	Thrombin	0.353269	-0.353269
3b	-7.86	-7.67607	0.0840565	c1ccccc1C[C@@H]([NH3+])C(=O)N2CCC[C@H]2C(=O)NCc(ccc3)cc3CC	Thrombin	0.183933	-0.183933
1b	-8.46	-7.98681	0.0315804	c1ccccc1C[C@@H]([NH3+])C(=O)N2CCC[C@H]2C(=O)NCc3cc(Cl)ccc3	Thrombin	0.473194	-0.473194
7a	-8.22	-8.04746	0.0873848	c1ccccc1C[C@@H]([NH3+])C(=O)N2CCC[C@H]2C(=O)NCc3c(C)ccc(C)c3	Thrombin	0.172542	-0.172542
1d	-8.25	-8.34519	0.0389549	c1ccccc1C[C@@H]([NH3+])C(=O)N2CCC[C@H]2C(=O)NCc3cc(I)ccc3	Thrombin	0.0951889	0.0951889
6e	-8.91	-8.79029	0.0584914	c1ccccc1C[C@@H]([NH3+])C(=O)N2CCC[C@H]2C(=O)NCc3c(F)ccc(Cl)c3	Thrombin	0.11971	-0.11971
3a	-8.32	-8.56125	0.0427935	c1ccccc1C[C@@H]([NH3+])C(=O)N2CCC[C@H]2C(=O)NCc3cc(C)ccc3	Thrombin	0.241247	0.241247
6a	-9.18	-10.2076	0.052581	c1ccccc1C[C@@H]([NH3+])C(=O)N2CCC[C@H]2C(=O)NCc3c(Cl)ccc(Cl)c3	Thrombin	1.02757	1.02757
6b	-8.89	-8.65027	0.0571905	c1ccccc1C[C@@H]([NH3+])C(=O)N2CCC[C@H]2C(=O)NCc3c(C)ccc(Cl)c3	Thrombin	0.23973	-0.23973
1c	-8.56	-8.65027	0.0571905	c1ccccc1C[C@@H]([NH3+])C(=O)N2CCC[C@H]2C(=O)NCc3cc(Br)ccc3	Thrombin	0.0902699	0.0902699
jmc_23	-11.7	-10.5052	0.0570528	C1[C@@H](F)[C@H]1C(=O)Nc(ncc2)cc2NC(=O)c3c(Cl)cccc3Cl	TYK2	1.1948	-1.1948
jmc_27	-11.28	-10.2699	0.0604903	C1[C@@H](Cl)[C@H]1C(=O)Nc(ncc2)cc2NC(=O)c3c(Cl)cccc3Cl	TYK2	1.01008	-1.01008
jmc_30	-10.94	-10.569	0.0682774	N#C[C@H]1[C@H](C1)C(=O)Nc(ncc2)cc2NC(=O)c3c(Cl)cccc3Cl	TYK2	0.371002	-0.371002
ejm_46	-11.31	-10.2736	0.0598246	C1CC1C(=O)Nc(ncc2)cc2NC(=O)c3c(Cl)cccc3Cl	TYK2	1.0364	-1.0364
ejm_55	-9.21	-10.8472	0.0540548	Clc1cccc(Cl)c1C(=O)Nc2cc(ncc2)NC(=O)OC	TYK2	1.63724	1.63724
jmc_28	-10.98	-9.46669	0.0618329	C[C@H](C1)[C@H]1C(=O)Nc(ncc2)cc2NC(=O)c3c(Cl)cccc3Cl	TYK2	1.51331	-1.51331
ejm_31	-9.54	-9.82245	0.0568192	CC(=O)Nc(ncc1)cc1NC(=O)c2c(Cl)cccc2Cl	TYK2	0.282448	0.282448
ejm_43	-8.26	-7.95812	0.0924732	CC(C)C(=O)Nc(ncc1)cc1NC(=O)c2c(Cl)cccc2Cl	TYK2	0.301885	-0.301885
ejm_45	-9.56	-10.3828	0.076348	C1CC1CC(=O)Nc(ncc2)cc2NC(=O)c3c(Cl)cccc3Cl	TYK2	0.822785	0.822785
ejm_47	-9.7	-9.70745	0.241679	C1CCC1C(=O)Nc(ncc2)cc2NC(=O)c3c(Cl)cccc3Cl	TYK2	0.00745203	0.00745203
ejm_48	-9	-9.02162	0.112462	C1CCCC1C(=O)Nc(ncc2)cc2NC(=O)c3c(Cl)cccc3Cl	TYK2	0.0216194	0.0216194
ejm_49	-7.75	-9.81153	0.140331	Clc1cccc(Cl)c1C(=O)Nc2cc(ncc2)NC(=O)c3ccccc3	TYK2	2.06153	2.06153
ejm_42	-9.78	-9.52653	0.0554615	CCC(=O)Nc(ncc1)cc1NC(=O)c2c(Cl)cccc2Cl	TYK2	0.253473	-0.253473
ejm_44	-7.42	-6.16075	0.124583	CC(C)(C)C(=O)Nc(ncc1)cc1NC(=O)c2c(Cl)cccc2Cl	TYK2	1.25925	-1.25925
ejm_50	-8.98	-9.73787	0.0963363	OCC(=O)Nc(ncc1)cc1NC(=O)c2c(Cl)cccc2Cl	TYK2	0.757869	0.757869
ejm_54	-10.53	-11.8793	0.0771432	Clc1cccc(Cl)c1C(=O)Nc2cc(ncc2)NC(=O)NCC	TYK2	1.34926	1.34926
Overall MUE						0.890085
Overall RMSE							1.152
R2	0.532582
Rho	0.7011
Kendall tau	0.518
	MUE	RMSE	R2
BACE	0.891094	1.15259	0.278284
CDK2	1.00116	1.23837	0.220897
JNK1	0.854534	0.962587	0.412565
MCL1	1.26692	1.52609	0.390349
P38	0.756669	0.936559	0.549368
PTP1B	0.656129	1.047	0.47115
Thrombin	0.288639	0.386974	0.77568
TYK2	0.845707	1.0439	0.415322

## Sheet: 2.ff14sb-am1bcc-TIP3P
Alchaware ID	Experimental ddG (kcal/mol)	Alchaware ddG (kcal/mol)	Alchaware error (kcal/mol)	SMILES	Target	Abs difference	Differnece
CAT-13a	-8.84	-9.2162	0.0955903	[NH2+]=C(N1)N(C)C(=O)[C@@]1(C)c2cc(ccc2)-c3cc(Cl)ccc3	BACE	0.376199	0.376199
CAT-17g	-9.74	-7.93319	0.0994484	[NH2+]=C(N1)N(C)C(=O)[C@@]1(C2CC2)c3cc(ccc3)-c4cc(F)cnc4	BACE	1.80681	-1.80681
CAT-17i	-9.47	-9.58624	0.0979265	Cc1cc(cnc1)-c(ccc2)cc2[C@]3(C4CC4)C(=O)N(C)C(N)=[NH+]3	BACE	0.11624	0.11624
CAT-13m	-8.76	-9.73498	0.126947	c1ncncc1[C@]2(C(=O)N(C)C(=[NH2+])N2)c3cc(ccc3)-c4cc(Cl)ccc4	BACE	0.974985	0.974985
CAT-13b	-9.12	-9.02398	0.12866	NC(=[NH+]1)N(C)C(=O)[C@@]1(CC)c2cc(ccc2)-c3cc(Cl)ccc3	BACE	0.0960171	-0.0960171
CAT-13c	-9.32	-9.4945	0.160813	NC(=[NH+]1)N(C)C(=O)[C@@]1(C(C)C)c2cc(ccc2)-c3cc(Cl)ccc3	BACE	0.174502	0.174502
CAT-13d	-10.47	-9.79138	0.10101	[NH2+]=C(N1)N(C)C(=O)[C@@]1(C2CC2)c3cc(ccc3)-c4cc(Cl)ccc4	BACE	0.678622	-0.678622
CAT-13h	-9.63	-9.18641	0.116637	[NH2+]=C(N1)N(C)C(=O)[C@@]1(C2(C)CC2)c3cc(ccc3)-c4cc(Cl)ccc4	BACE	0.443586	-0.443586
CAT-17h	-10.33	-10.9756	0.117514	[NH2+]=C(N1)N(C)C(=O)[C@@]1(C2CC2)c3cc(ccc3)-c4cc(Cl)cnc4	BACE	0.645594	0.645594
CAT-17d	-9.42	-6.92878	0.101978	[NH2+]=C(N1)N(C)C(=O)[C@@]1(C2CC2)c3cc(ccc3)-c4cccnc4	BACE	2.49122	-2.49122
CAT-13f	-9.09	-11.4271	0.157428	C1CCCC1[C@]2(C(=O)N(C)C(=[NH2+])N2)c3cc(ccc3)-c4cc(Cl)ccc4	BACE	2.33705	2.33705
CAT-17a	-10.73	-10.406	0.108858	[NH2+]=C(N1)N(C)C(=O)[C@@]1(C2CC2)c3cc(ccc3)-c4cc(Cl)cc(Cl)c4	BACE	0.323957	-0.323957
CAT-13i	-9.27	-10.8433	0.131065	C1CC1C[C@]2(C(=O)N(C)C(=[NH2+])N2)c3cc(ccc3)-c4cc(Cl)ccc4	BACE	1.57333	1.57333
CAT-13e	-9.96	-10.9074	0.143557	C1CCC1[C@]2(C(=O)N(C)C(=[NH2+])N2)c3cc(ccc3)-c4cc(Cl)ccc4	BACE	0.947409	0.947409
CAT-13g	-9.09	-10.8168	0.214742	C1CCCCC1[C@]2(C(=O)N(C)C(=[NH2+])N2)c3cc(ccc3)-c4cc(Cl)ccc4	BACE	1.72682	1.72682
CAT-13j	-8.73	-9.07034	0.146974	n1ccccc1[C@]2(C(=O)N(C)C(=[NH2+])N2)c3cc(ccc3)-c4cc(Cl)ccc4	BACE	0.34034	0.34034
CAT-4o	-9.38	-8.98076	0.125001	c1ccccc1[C@]2(C(=O)N(C)C(=[NH2+])N2)c3cc(ccc3)-c4cc(F)cnc4	BACE	0.399242	-0.399242
CAT-13k	-9.7	-9.28304	0.116645	c1ncccc1[C@]2(C(=O)N(C)C(=[NH2+])N2)c3cc(ccc3)-c4cc(Cl)ccc4	BACE	0.416962	-0.416962
CAT-4d	-9.11	-10.9487	0.157906	CCOc(ccc1)cc1-c(ccc2)cc2[C@@]3(C(=O)N(C)C(N)=[NH+]3)c4ccccc4	BACE	1.83869	1.83869
CAT-4b	-9.63	-10.199	0.139826	c1ccccc1[C@]2(C(=O)N(C)C(N)=[NH+]2)c3cc(ccc3)-c4cc(OC)ccc4	BACE	0.568988	0.568988
CAT-13n	-8.54	-7.35827	0.116577	n1cccnc1[C@]2(C(=O)N(C)C(=[NH2+])N2)c3cc(ccc3)-c4cc(Cl)ccc4	BACE	1.18173	-1.18173
CAT-4i	-8.26	-6.69772	0.159172	c1ccccc1[C@]2(C(=O)N(C)C(=[NH2+])N2)c3cc(ccc3)-c4ccccn4	BACE	1.56228	-1.56228
CAT-13o	-8.54	-8.35635	0.149382	s1ccnc1[C@]2(C(=O)N(C)C(=[NH2+])N2)c3cc(ccc3)-c4cc(Cl)ccc4	BACE	0.183653	-0.183653
CAT-17b	-10.02	-8.91378	0.118245	NC(=[NH+]1)N(C)C(=O)[C@@]1(C2CC2)c3cc(ccc3)-c4cc(OC)ccc4	BACE	1.10622	-1.10622
CAT-17e	-10.02	-9.83069	0.108935	NC(=[NH+]1)N(C)C(=O)[C@@]1(C2CC2)c3cc(ccc3)-c4cc(OC)cnc4	BACE	0.189314	-0.189314
CAT-17c	-9.86	-9.49265	0.12255	N#Cc1cc(ccc1)-c(ccc2)cc2[C@]3(C4CC4)C(=O)N(C)C(=[NH2+])N3	BACE	0.367354	-0.367354
CAT-17f	-9.42	-9.27702	0.105788	N#Cc1cc(cnc1)-c(ccc2)cc2[C@]3(C4CC4)C(=O)N(C)C(=[NH2+])N3	BACE	0.142975	-0.142975
CAT-24	-11.35	-12.2683	0.115231	CC#Cc1cc(cnc1)-c(ccc2)cc2[C@]3(C4CC4)C(=O)N(C)C(N)=[NH+]3	BACE	0.918335	0.918335
CAT-4a	-7.93	-8.20315	0.129801	c1ccccc1[C@]2(C(=O)N(C)C(=[NH2+])N2)c3cc(ccc3)-c4ccccc4	BACE	0.273151	0.273151
CAT-4c	-7.85	-8.50917	0.166056	c1ccccc1[C@]2(C(=O)N(C)C(N)=[NH+]2)c3cc(ccc3)-c4ccc(cc4)OC	BACE	0.659171	0.659171
CAT-4j	-9.02	-7.46026	0.143367	c1ccccc1[C@]2(C(=O)N(C)C(=[NH2+])N2)c3cc(ccc3)-c4cccnc4	BACE	1.55974	-1.55974
CAT-4k	-7.85	-7.11128	0.136266	c1ccccc1[C@]2(C(=O)N(C)C(=[NH2+])N2)c3cc(ccc3)-c4ccncc4	BACE	0.738724	-0.738724
CAT-4l	-9.34	-7.03333	0.153055	c1ccccc1[C@]2(C(=O)N(C)C(=[NH2+])N2)c3cc(ccc3)-c4cnccn4	BACE	2.30667	-2.30667
CAT-4m	-9.15	-10.1576	0.117312	Cc1cc(cnc1)-c(ccc2)cc2[C@@]3(C(=O)N(C)C(N)=[NH+]3)c4ccccc4	BACE	1.00756	1.00756
CAT-4n	-9.09	-10.049	0.123868	N#Cc1cc(cnc1)-c(ccc2)cc2[C@@]3(C(=O)N(C)C(=[NH2+])N3)c4ccccc4	BACE	0.959043	0.959043
CAT-4p	-10.08	-10.6377	0.119869	c1ccccc1[C@]2(C(=O)N(C)C(=[NH2+])N2)c3cc(ccc3)-c4cc(Cl)cnc4	BACE	0.557677	0.557677
22	-7.86	-4.97615	0.118574	C1CCCCC1COc2nc(nc(c23)[nH]cn3)Nc4cc(SC)ccc4	CDK2	2.88385	-2.88385
1h1r	-7.67	-8.97195	0.0979699	C1CCCCC1COc2nc(nc(c23)[nH]cn3)Nc4cc(Cl)ccc4	CDK2	1.30195	1.30195
17	-7.04	-9.31196	0.0871241	C1CCCCC1COc2nc(nc(c23)[nH]cn3)Nc4cc(Br)ccc4	CDK2	2.27196	2.27196
1h1q	-8.18	-7.8831	0.0703039	C1CCCCC1COc2nc(nc(c23)[nH]cn3)Nc4ccccc4	CDK2	0.296904	-0.296904
21	-7.83	-8.00787	0.0993861	C1CCCCC1COc2nc(nc(c23)[nH]cn3)Nc4cc(OC)ccc4	CDK2	0.177873	0.177873
20	-8.72	-9.26345	0.10793	OCc1cc(ccc1)Nc(nc(c23)[nH]cn3)nc2OCC4CCCCC4	CDK2	0.543454	0.543454
26	-8.43	-8.09913	0.0738706	C1CCCCC1COc2nc(nc(c23)[nH]cn3)Nc4ccc(cc4)OC	CDK2	0.330873	-0.330873
1oi9	-9.74	-9.65983	0.084353	C1CCCCC1COc2nc(nc(c23)[nH]cn3)Nc4ccc(O)cc4	CDK2	0.08017	-0.08017
28	-11.11	-8.46025	0.179139	C1CCCCC1COc2nc(nc(c23)[nH]cn3)Nc4ccc(cc4)S(=O)(=O)NC	CDK2	2.64975	-2.64975
31	-9.54	-10.2465	0.141874	C1CCCCC1COc2nc(nc(c23)[nH]cn3)Nc4ccc(cc4)S(=O)C	CDK2	0.706515	0.706515
29	-9.88	-9.10449	0.169763	C1CCCCC1COc2nc(nc(c23)[nH]cn3)Nc4ccc(cc4)S(=O)(=O)N(C)C	CDK2	0.775509	-0.775509
30	-9.81	-10.5318	0.135935	C1CCCCC1COc2nc(nc(c23)[nH]cn3)Nc4ccc(cc4)S(=O)(=O)C	CDK2	0.721756	0.721756
32	-9.75	-10.3243	0.23412	C1CCCCC1COc2nc(nc(c23)[nH]cn3)Nc(c4)ccc(S(=O)(=O)N)c4OC	CDK2	0.574311	0.574311
1h1s	-11.25	-9.99925	0.177086	C1CCCCC1COc2nc(nc(c23)[nH]cn3)Nc4ccc(cc4)S(=O)(=O)N	CDK2	1.25075	-1.25075
1oiy	-9.79	-9.87245	0.0900112	NC(=O)c1ccc(cc1)Nc(nc(c23)[nH]cn3)nc2OCC4CCCCC4	CDK2	0.082449	0.082449
1oiu	-9.08	-10.9675	0.172698	C1CCCCC1COc2nc(nc(c23)[nH]cn3)Nc4cc(S(=O)(=O)N)ccc4	CDK2	1.88754	1.88754
17124-1	-9.68	-10.7012	0.0975828	CCOc1nc(cc(N)c1C#N)NC(=O)Cc2c(OC)cc(Br)c(c2)OC	JNK1	1.02117	1.02117
18634-1	-9.99	-10.1507	0.0824117	CCOc1nc(cc(N)c1C#N)NC(=O)Cc2c(OC)ccc(c2)OC	JNK1	0.160672	0.160672
18631-1	-9.41	-8.89515	0.0885898	CCOc1nc(cc(N)c1C#N)NC(=O)Cc2c(OC)cccc2	JNK1	0.514854	-0.514854
18626-1	-8.87	-8.50438	0.0532252	CCOc1nc(cc(N)c1C#N)NC(=O)Cc2cc(Cl)ccc2	JNK1	0.365621	-0.365621
18624-1	-8.49	-7.4093	0.0567159	CCOc1nc(cc(N)c1C#N)NC(=O)Cc2ccccc2	JNK1	1.0807	-1.0807
18658-1	-9.7	-9.85086	0.131932	OCCOc1nc(cc(N)c1C#N)NC(=O)Cc2c(OC)ccc(c2)OC	JNK1	0.150861	0.150861
18625-1	-8.11	-8.00809	0.0815805	CCOc1nc(cc(N)c1C#N)NC(=O)Cc2c(Cl)cccc2	JNK1	0.101912	-0.101912
18632-1	-9.08	-8.34337	0.0847894	CCOc1nc(cc(N)c1C#N)NC(=O)Cc2cc(OC)ccc2	JNK1	0.736632	-0.736632
18630-1	-9.14	-7.76059	0.0791511	CCOc1nc(cc(N)c1C#N)NC(=O)Cc2ccc(C)cc2	JNK1	1.37941	-1.37941
18627-1	-8.48	-7.95318	0.0780333	CCOc1nc(cc(N)c1C#N)NC(=O)Cc2ccc(Cl)cc2	JNK1	0.526823	-0.526823
18628-1	-8.7	-7.48131	0.0941451	CCOc1nc(cc(N)c1C#N)NC(=O)Cc2c(C)cccc2	JNK1	1.21869	-1.21869
18660-1	-8.7	-10.3426	0.197071	CS(=O)(=O)CCOc1nc(cc(N)c1C#N)NC(=O)Cc2c(OC)ccc(c2)OC	JNK1	1.6426	1.6426
18659-1	-9.47	-10.1082	0.111421	COCCOc1nc(cc(N)c1C#N)NC(=O)Cc2c(OC)ccc(c2)OC	JNK1	0.638237	0.638237
18629-1	-8.67	-7.78023	0.116382	CCOc1nc(cc(N)c1C#N)NC(=O)Cc2cc(C)ccc2	JNK1	0.889775	-0.889775
18652-1	-10.68	-11.1722	0.340713	CC(C)Oc1nc(cc(N)c1C#N)NC(=O)Cc2c(OC)cc(S(=O)(=O)C)c(c2)OC	JNK1	0.492228	0.492228
18633-1	-9.17	-8.08922	0.115376	CCOc1nc(cc(N)c1C#N)NC(=O)Cc2ccc(cc2)OC	JNK1	1.08078	-1.08078
18637-1	-10.14	-10.3736	0.142959	CCOc1nc(cc(N)c1C#N)NC(=O)Cc2c(OC)cc(c(c2)OC)NC(=O)C	JNK1	0.233558	0.233558
18635-1	-7.29	-7.93931	0.0965816	CCOc1nc(cc(N)c1C#N)NC(=O)Cc2c(C)ccc(C)c2	JNK1	0.649307	0.649307
18636-1	-7.51	-8.83725	0.0896233	CCOc1nc(cc(N)c1C#N)NC(=O)Cc2c(Br)ccc(Br)c2	JNK1	1.32725	1.32725
18638-1	-10.09	-10.6693	0.16643	CCOc1nc(cc(N)c1C#N)NC(=O)Cc2c(OC)cc(S(=O)(=O)C)c(c2)OC	JNK1	0.579325	0.579325
18639-1	-9.74	-10.74	0.115398	CCOc1nc(cc(N)c1C#N)NC(=O)Cc2c(OC)cc([N+]([O-])=O)c(c2)OC	JNK1	0.999979	0.999979
26	-8.24	-8.192	0.254104	c1cccc(c12)oc(C([O-])=O)c2CCCOc3cccc(c34)cccc4	MCL1	0.0479965	-0.0479965
44	-8.67	-8.16635	0.261227	c1cccc(c12)[nH]c(C([O-])=O)c2CCCOc3ccc(Cl)c(c34)cccc4	MCL1	0.503655	-0.503655
57	-9.04	-6.8009	0.260628	c1cccc(c12)n(C)c(C([O-])=O)c2CCCOc3cccc(c34)cccc4	MCL1	2.2391	-2.2391
64	-9.5	-9.06064	0.292465	c1cc(Cl)cc(c12)sc(C([O-])=O)c2CCCOc3cccc(c34)cccc4	MCL1	0.439356	-0.439356
27	-6.12	-5.07498	0.0782948	c1cccc(c12)[nH]c(C([O-])=O)c2CCCOc3ccccc3	MCL1	1.04502	-1.04502
23	-8.83	-7.59899	0.216748	c1cccc(c12)sc(C([O-])=O)c2CCCOc3cccc(c34)cccc4	MCL1	1.23101	-1.23101
45	-8.95	-8.50648	0.181156	c1cccc(c12)[nH]c(C([O-])=O)c2CCCOc3cccc(c34)CCCC4	MCL1	0.443522	-0.443522
46	-7.6	-7.8119	0.137776	c1cccc(c12)[nH]c(C([O-])=O)c2CCCOc(c3)ccc(c34)CCC4	MCL1	0.2119	0.2119
28	-6.62	-5.374	0.0952066	c1cccc(c12)[nH]c(C([O-])=O)c2CCCOc(c3C)cccc3	MCL1	1.246	-1.246
35	-8.81	-8.44541	0.0779269	c1cccc(c12)[nH]c(C([O-])=O)c2CCCOc(c3)ccc(Cl)c3C	MCL1	0.36459	-0.36459
47	-5.78	-5.98093	0.153367	c1cccc(c12)[nH]c(C([O-])=O)c2CCCOc(c3)ccc(c34)nccc4	MCL1	0.200926	0.200926
29	-6.94	-4.56768	0.138341	c1cccc(c12)[nH]c(C([O-])=O)c2CCCOc(c3C(F)(F)F)cccc3	MCL1	2.37232	-2.37232
40	-7.25	-8.10213	0.164118	c1cccc(c12)[nH]c(C([O-])=O)c2CCCOc3cc(ccc3)Oc4ccccc4	MCL1	0.85213	0.85213
30	-7.85	-6.74742	0.0816449	c1cccc(c12)[nH]c(C([O-])=O)c2CCCOc(cc3C)ccc3	MCL1	1.10258	-1.10258
48	-6.66	-3.39146	0.128419	c1cccc(c12)[nH]c(C([O-])=O)c2CCCOc3cccc(c34)[nH]cc4	MCL1	3.26854	-3.26854
31	-7.92	-8.23646	0.103077	c1cccc(c12)[nH]c(C([O-])=O)c2CCCOc(cc3C(F)(F)F)ccc3	MCL1	0.316457	0.316457
32	-6.58	-6.25776	0.0990007	c1cccc(c12)[nH]c(C([O-])=O)c2CCCOc(cc3)ccc3C	MCL1	0.322241	-0.322241
34	-6.87	-8.05717	0.0975447	c1cccc(c12)[nH]c(C([O-])=O)c2CCCOc(cc3)ccc3C(F)(F)F	MCL1	1.18717	1.18717
33	-6.88	-7.07857	0.0836324	c1cccc(c12)[nH]c(C([O-])=O)c2CCCOc3ccc(Cl)cc3	MCL1	0.198568	0.198568
36	-8.18	-9.55302	0.105767	c1cccc(c12)[nH]c(C([O-])=O)c2CCCOc(c3)ccc(Cl)c3CC	MCL1	1.37302	1.37302
37	-8.95	-9.12988	0.0892117	c1cccc(c12)[nH]c(C([O-])=O)c2CCCOc(c3)cc(C)c(Cl)c3C	MCL1	0.17988	0.17988
39	-7.03	-7.42134	0.138418	c1cccc(c12)[nH]c(C([O-])=O)c2CCCOc(cc3)ccc3-c4ccccc4	MCL1	0.391342	0.391342
53	-9.96	-11.2523	0.100977	c1cc(Cl)cc(c12)[nH]c(C([O-])=O)c2CCCOc(c3)cc(C)c(Cl)c3C	MCL1	1.29234	1.29234
60	-8.92	-9.56832	0.129035	c1cccc(c12)sc(C([O-])=O)c2CCCOc(c3)cc(C)c(Cl)c3C	MCL1	0.648318	0.648318
38	-7.02	-8.89882	0.158307	c1cccc(c12)[nH]c(C([O-])=O)c2CCCOc(ccc3)cc3-c4ccccc4	MCL1	1.87882	1.87882
41	-7.13	-8.34773	0.157532	c1cccc(c12)[nH]c(C([O-])=O)c2CCCOc3ccc(cc3)Oc4ccccc4	MCL1	1.21773	1.21773
42	-8.9	-6.78382	0.216375	c1cccc(c12)[nH]c(C([O-])=O)c2CCCOc3cccc(c34)cccc4	MCL1	2.11618	-2.11618
51	-8.45	-6.16076	0.214824	Clc1cccc(c12)[nH]c(C([O-])=O)c2CCCOc3cccc(c34)cccc4	MCL1	2.28924	-2.28924
43	-7.03	-6.19066	0.15193	c1cccc(c12)[nH]c(C([O-])=O)c2CCCOc(c3)ccc(c34)cccc4	MCL1	0.839337	-0.839337
49	-8.36	-8.28707	0.101069	Clc1cccc(c12)[nH]c(C([O-])=O)c2CCCOc(c3)ccc(Cl)c3C	MCL1	0.072931	-0.072931
67	-7.58	-10.3092	0.0836249	c1cccc(c12)oc(C([O-])=O)c2CCCOc(c3)cc(C)c(Cl)c3C	MCL1	2.72919	2.72919
50	-9.33	-8.85634	0.125088	Clc1cccc(c12)[nH]c(C([O-])=O)c2CCCOc(c3)cc(C)c(Cl)c3C	MCL1	0.473661	-0.473661
52	-9.23	-10.1674	0.131453	c1cc(Cl)cc(c12)[nH]c(C([O-])=O)c2CCCOc(c3)ccc(Cl)c3C	MCL1	0.937437	0.937437
54	-9.78	-8.62361	0.221788	c1cc(Cl)cc(c12)[nH]c(C([O-])=O)c2CCCOc3cccc(c34)cccc4	MCL1	1.15639	-1.15639
56	-9.26	-9.54067	0.139802	c1cccc(c12)n(C)c(C([O-])=O)c2CCCOc(c3)cc(C)c(Cl)c3C	MCL1	0.280674	0.280674
58	-9.41	-11.4415	0.14955	c1cc(Cl)cc(c12)n(C)c(C([O-])=O)c2CCCOc(c3)cc(C)c(Cl)c3C	MCL1	2.03153	2.03153
61	-8.08	-9.71713	0.157721	Clc1cccc(c12)sc(C([O-])=O)c2CCCOc(c3)cc(C)c(Cl)c3C	MCL1	1.63713	1.63713
62	-7.96	-8.26495	0.315315	Clc1cccc(c12)sc(C([O-])=O)c2CCCOc3cccc(c34)cccc4	MCL1	0.304946	0.304946
63	-9.06	-11.1385	0.138097	c1cc(Cl)cc(c12)sc(C([O-])=O)c2CCCOc(c3)cc(C)c(Cl)c3C	MCL1	2.07855	2.07855
65	-8.41	-10.9868	0.136347	c1ccc(Cl)c(c12)sc(C([O-])=O)c2CCCOc(c3)cc(C)c(Cl)c3C	MCL1	2.57679	2.57679
66	-8.43	-8.04897	0.221361	c1ccc(Cl)c(c12)sc(C([O-])=O)c2CCCOc3cccc(c34)cccc4	MCL1	0.381035	-0.381035
68	-7.69	-7.11985	0.250449	c1c(Cl)ccc(c12)oc(C([O-])=O)c2CCCOc3cccc(c34)cccc4	MCL1	0.570151	-0.570151
p38a_2aa	-9.27	-9.345	0.238541	OCC(CO)Nc(nc1)nc(c12)n(C)c(=O)c(c2)Oc3c(F)cc(F)cc3	P38	0.0749978	0.0749978
p38a_2bb	-9.06	-8.9362	0.227569	CS(=O)(=O)CCNc(nc1)nc(c12)n(C)c(=O)c(c2)Oc3c(F)cc(F)cc3	P38	0.123797	-0.123797
p38a_3flw	-10.68	-11.0275	0.263616	OCCC(CCO)Nc(nc1)nc(c12)n(C)c(=O)c(c2)Oc3c(F)cc(F)cc3	P38	0.347526	0.347526
p38a_2e	-10.7	-9.3591	0.0792952	c1cc(F)ccc1Oc(c2)c(=O)n(C)c(c23)nc(nc3)NC4CCOCC4	P38	1.3409	-1.3409
p38a_2j	-10.08	-10.4147	0.0959965	c1cc(F)cc(F)c1Cc(c2)c(=O)n(C)c(c23)nc(nc3)NC4CCOCC4	P38	0.334686	0.334686
p38a_2ee	-12.26	-11.6725	0.176627	CC(=O)N(CC1)CCC1Nc(nc2)nc(c23)n(C)c(=O)c(c3)Oc4c(F)cc(F)cc4	P38	0.58752	-0.58752
p38a_3fln	-10.88	-10.3522	0.072304	c1cc(F)cc(F)c1Oc(c2)c(=O)n(C)c(c23)nc(nc3)NC4CCOCC4	P38	0.527759	-0.527759
p38a_2g	-10.66	-10.5089	0.0775348	c1cccc(F)c1Oc(c2)c(=O)n(C)c(c23)nc(nc3)NC4CCOCC4	P38	0.151073	-0.151073
p38a_2c	-10.46	-11.4583	0.15816	c1cccc(Cl)c1-c(c2)c(=O)n(C)c(c23)nc(nc3)NC4CCOCC4	P38	0.998308	0.998308
p38a_2f	-8.48	-10.0814	0.0891233	c1ccc(F)cc1Oc(c2)c(=O)n(C)c(c23)nc(nc3)NC4CCOCC4	P38	1.60142	1.60142
p38a_2h	-9.48	-8.47465	0.155455	c1cccc(c1F)Sc(c2)c(=O)n(C)c(c23)nc(nc3)NC4CCOCC4	P38	1.00535	-1.00535
p38a_2i	-10.05	-10.131	0.144007	c1cccc(F)c1Cc(c2)c(=O)n(C)c(c23)nc(nc3)NC4CCOCC4	P38	0.080964	0.080964
p38a_2gg	-10.66	-10.6733	0.184567	O=S1(=O)CCC(CC1)Nc(nc2)nc(c23)n(C)c(=O)c(c3)Oc4c(F)cc(F)cc4	P38	0.0133463	0.0133463
p38a_2ff	-11.44	-10.6521	0.1521	c1cc(F)cc(F)c1Oc(c2)c(=O)n(C)c(c23)nc(nc3)N[C@H]4CC[C@H](O)CC4	P38	0.787905	-0.787905
p38a_2q	-12.26	-13.0604	0.447075	C1COCCC1Nc(nc2)nc(c23)n(C(CC4)CCS4(=O)=O)c(=O)c(c3)Oc5c(F)cc(F)cc5	P38	0.80037	0.80037
p38a_2r	-10.79	-11.3273	0.211944	c1cc(F)cc(F)c1Oc(c2)c(=O)n(CC(C)(C)O)c(c23)nc(nc3)NC4CCOCC4	P38	0.53726	0.53726
p38a_2l	-12.26	-11.6034	0.116828	c1cc(F)cc(F)c1Oc(c2)c(=O)n(CC)c(c23)nc(nc3)NC4CCOCC4	P38	0.656639	-0.656639
p38a_2n	-11.85	-12.0523	0.123656	c1cc(F)cc(F)c1Oc(c2)c(=O)n(CCCO)c(c23)nc(nc3)NC4CCOCC4	P38	0.202261	0.202261
p38a_2o	-10.49	-11.4399	0.152298	c1cc(F)cc(F)c1Oc(c2)c(=O)n(CCS(=O)(=O)C)c(c23)nc(nc3)NC4CCOCC4	P38	0.949871	0.949871
p38a_2p	-11.2	-11.8445	0.195778	c1cc(F)cc(F)c1Oc(c2)c(=O)n(CCCS(=O)(=O)C)c(c23)nc(nc3)NC4CCOCC4	P38	0.644464	0.644464
p38a_2m	-10.96	-12.4706	0.17955	c1cc(F)cc(F)c1Oc(c2)c(=O)n(C3CC3)c(c24)nc(nc4)NC5CCOCC5	P38	1.51058	1.51058
p38a_2k	-10.55	-9.40247	0.119107	C1COCCC1Nc(nc2)nc(c23)[nH]c(=O)c(c3)Oc4c(F)cc(F)cc4	P38	1.14753	-1.14753
p38a_2s	-11.11	-11.4994	0.128168	c1cc(F)cc(F)c1Oc(c2)c(=O)n(C[C@H](O)CO)c(c23)nc(nc3)NC4CCOCC4	P38	0.389412	0.389412
p38a_2t	-11.85	-11.7951	0.103997	c1cc(F)cc(F)c1Oc(c2)c(=O)n(CC#N)c(c23)nc(nc3)NC4CCOCC4	P38	0.0548916	-0.0548916
p38a_2u	-12.26	-13.2677	0.457159	c1cc(F)cc(F)c1Oc(c2)c(=O)n(C3CCN(CC3)S(=O)(=O)C)c(c24)nc(nc4)NC5CCOCC5	P38	1.00767	1.00767
p38a_2v	-8.97	-7.81798	0.121768	CNc(nc1)nc(c12)n(C)c(=O)c(c2)Oc3c(F)cc(F)cc3	P38	1.15202	-1.15202
p38a_2x	-10.23	-9.70474	0.166951	c1cc(F)cc(F)c1Oc(c2)c(=O)n(C)c(c23)nc(nc3)N[C@H]4CCOC4	P38	0.52526	-0.52526
p38a_2y	-9.78	-10.3558	0.183026	CC(C)(O)CNc(nc1)nc(c12)n(C)c(=O)c(c2)Oc3c(F)cc(F)cc3	P38	0.575835	0.575835
p38a_3fly	-11.42	-10.1331	0.148561	CC(C)Nc(nc1)nc(c12)n(C)c(=O)c(c2)Oc3c(F)cc(F)cc3	P38	1.28685	-1.28685
p38a_3fmh	-10.83	-10.2464	0.19295	n1ncnn1C[C@@H](C)Nc(nc2)nc(c23)n(C)c(=O)c(c3)Oc4c(F)cc(F)cc4	P38	0.583553	-0.583553
p38a_3fmk	-11.83	-11.5514	0.243358	n1ncnn1C[C@H](C)Nc(nc2)nc(c23)n(C)c(=O)c(c3)Oc4c(F)cc(F)cc4	P38	0.278561	-0.278561
p38a_2z	-10.36	-9.60292	0.195804	OCC(C)(C)Nc(nc1)nc(c12)n(C)c(=O)c(c2)Oc3c(F)cc(F)cc3	P38	0.757077	-0.757077
p38a_3flq	-9.93	-10.4955	0.245053	CS(=O)(=O)C[C@H](C)Nc(nc1)nc(c12)n(C)c(=O)c(c2)Oc3c(F)cc(F)cc3	P38	0.56555	0.56555
p38a_3flz	-9.49	-9.82217	0.080606	c1ccccc1Oc(c2)c(=O)n(C)c(c23)nc(nc3)NC4CCOCC4	P38	0.332166	0.332166
23466	-7.85	-7.52325	0.0874291	[O-]C(=O)COc(c1C([O-])=O)c(Br)c(s1)-c2cc(N)ccc2	PTP1B	0.326753	-0.326753
23475	-8.72	-8.60151	0.151809	[O-]C(=O)COc(c1C([O-])=O)c(Br)c(s1)-c2cc(ccc2)NC3CCCC3	PTP1B	0.118489	-0.118489
23467	-7.34	-7.95798	0.0872554	[O-]C(=O)COc(c1C([O-])=O)c(Br)c(s1)-c2cc(OC)ccc2	PTP1B	0.617979	0.617979
23468	-7.75	-7.1542	0.137265	CCC(=O)Nc(ccc1)cc1-c(s2)c(Br)c(c2C([O-])=O)OCC([O-])=O	PTP1B	0.595801	-0.595801
23469	-7.72	-7.56624	0.159017	[O-]C(=O)COc(c1C([O-])=O)c(Br)c(s1)-c2cc(ccc2)NC(=O)c3ccccc3	PTP1B	0.153758	-0.153758
23470	-7.72	-7.31197	0.14559	[O-]C(=O)COc(c1C([O-])=O)c(Br)c(s1)-c2cc(ccc2)NC(=O)NC(C)C	PTP1B	0.408032	-0.408032
23473	-8.39	-9.19193	0.157291	[O-]C(=O)COc(c1C([O-])=O)c(Br)c(s1)-c2cc(ccc2)OCc3ccccc3	PTP1B	0.801931	0.801931
23474	-9.11	-8.93364	0.169594	[O-]C(=O)COc(c1C([O-])=O)c(Br)c(s1)-c2cc(ccc2)NCC3CCCCC3	PTP1B	0.176364	-0.176364
23476	-9.41	-9.70604	0.179969	[O-]C(=O)COc(c1C([O-])=O)c(Br)c(s1)-c2cc(ccc2)NC3CCCCCC3	PTP1B	0.296045	0.296045
23472	-8.65	-9.53116	0.197694	[O-]C(=O)COc(c1C([O-])=O)c(Br)c(s1)-c2cc(ccc2)NS(=O)(=O)c(cc3)ccc3F	PTP1B	0.881159	0.881159
20669	-8.61	-8.31385	0.147791	[O-]C(=O)COc(c1C([O-])=O)c(Br)c(s1)-c2cc(ccc2)NCc3ccccc3	PTP1B	0.296152	-0.296152
23471	-7.75	-7.87628	0.12786	[O-]C(=O)COc(c1C([O-])=O)c(Br)c(s1)-c2cc(ccc2)NC(=O)OC	PTP1B	0.126281	0.126281
23477	-8.85	-8.82743	0.0908893	[O-]C(=O)COc(c1C([O-])=O)c(Br)c(s1)-c2cc(ccc2)NC3CCOCC3	PTP1B	0.0225714	-0.0225714
23479	-9.14	-9.3194	0.114463	[O-]C(=O)COc(c1C([O-])=O)c(Br)c(s1)-c2cc(ccc2)NC3CCN(C(=O)C)CC3	PTP1B	0.179405	0.179405
23482	-10.01	-9.02697	0.112279	[O-]C(=O)COc(c1C([O-])=O)c(Br)c(s1)-c2cc(ccc2)NC3CCN(CC3)S(=O)(=O)C	PTP1B	0.983026	-0.983026
23483	-9.87	-8.7397	0.176225	[O-]C(=O)COc(c1C([O-])=O)c(Br)c(s1)-c2cc(ccc2)NC3CCN(CC3)S(=O)(=O)c4ccccc4	PTP1B	1.1303	-1.1303
23330	-10.13	-10.8386	0.165951	[O-]C(=O)COc(c1C([O-])=O)c(Br)c(s1)-c2cc(ccc2)NC(C3)CC(C)(C)CC3(C)C	PTP1B	0.7086	0.7086
23480	-8.72	-10.1392	0.15384	[O-]C(=O)COc(c1C([O-])=O)c(Br)c(s1)-c2cc(ccc2)NC3CCN(CC3)C(=O)OC	PTP1B	1.41924	1.41924
23485	-11.01	-10.9537	0.142331	[O-]C(=O)COc(c1C([O-])=O)c(C)c(s1)-c2cc(ccc2)NC3CCN(CC3)S(=O)(=O)Cc4ccccc4	PTP1B	0.0562725	-0.0562725
23486	-12.47	-10.4438	0.140478	[O-]C(=O)COc(c1C([O-])=O)c(Cl)c(s1)-c2cc(ccc2)NC3CCN(CC3)S(=O)(=O)Cc4ccccc4	PTP1B	2.02617	-2.02617
23484	-7.75	-10.2568	0.151921	[O-]C(=O)COc(c1C([O-])=O)cc(s1)-c2cc(ccc2)NC3CCN(CC3)S(=O)(=O)Cc4ccccc4	PTP1B	2.50682	2.50682
20667	-11.42	-9.92811	0.140116	[O-]C(=O)COc(c1C([O-])=O)c(Br)c(s1)-c2cc(ccc2)NC3CCN(CC3)S(=O)(=O)Cc4ccccc4	PTP1B	1.49189	-1.49189
20670	-9.08	-9.32812	0.0993547	[O-]C(=O)COc(c1C([O-])=O)c(Br)c(s1)-c2cc(ccc2)NC3CCCCC3	PTP1B	0.248122	0.248122
1a	-7.48	-7.33448	0.0323289	c1ccccc1C[C@@H]([NH3+])C(=O)N2CCC[C@H]2C(=O)NCc3cc(F)ccc3	Thrombin	0.14552	-0.14552
5	-7.58	-7.35065	0.0443082	c1ccccc1C[C@@H]([NH3+])C(=O)N2CCC[C@H]2C(=O)NCc3ccccc3	Thrombin	0.229349	-0.229349
3b	-7.86	-6.86241	0.0867633	c1ccccc1C[C@@H]([NH3+])C(=O)N2CCC[C@H]2C(=O)NCc(ccc3)cc3CC	Thrombin	0.997589	-0.997589
1b	-8.46	-8.51118	0.0232037	c1ccccc1C[C@@H]([NH3+])C(=O)N2CCC[C@H]2C(=O)NCc3cc(Cl)ccc3	Thrombin	0.0511817	0.0511817
1c	-8.56	-8.77912	0.02972	c1ccccc1C[C@@H]([NH3+])C(=O)N2CCC[C@H]2C(=O)NCc3cc(Br)ccc3	Thrombin	0.219118	0.219118
7a	-8.22	-7.88912	0.0750104	c1ccccc1C[C@@H]([NH3+])C(=O)N2CCC[C@H]2C(=O)NCc3c(C)ccc(C)c3	Thrombin	0.330883	-0.330883
1d	-8.25	-8.80582	0.0277801	c1ccccc1C[C@@H]([NH3+])C(=O)N2CCC[C@H]2C(=O)NCc3cc(I)ccc3	Thrombin	0.555818	0.555818
6e	-8.91	-9.37805	0.0530649	c1ccccc1C[C@@H]([NH3+])C(=O)N2CCC[C@H]2C(=O)NCc3c(F)ccc(Cl)c3	Thrombin	0.46805	0.46805
3a	-8.32	-7.97623	0.0315909	c1ccccc1C[C@@H]([NH3+])C(=O)N2CCC[C@H]2C(=O)NCc3cc(C)ccc3	Thrombin	0.343768	-0.343768
6a	-9.18	-9.88941	0.0488065	c1ccccc1C[C@@H]([NH3+])C(=O)N2CCC[C@H]2C(=O)NCc3c(Cl)ccc(Cl)c3	Thrombin	0.709407	0.709407
6b	-8.89	-8.93353	0.0578441	c1ccccc1C[C@@H]([NH3+])C(=O)N2CCC[C@H]2C(=O)NCc3c(C)ccc(Cl)c3	Thrombin	0.0435343	0.0435343
jmc_23	-11.7	-10.5021	0.0533627	C1[C@@H](F)[C@H]1C(=O)Nc(ncc2)cc2NC(=O)c3c(Cl)cccc3Cl	TYK2	1.19793	-1.19793
jmc_27	-11.28	-10.393	0.0569135	C1[C@@H](Cl)[C@H]1C(=O)Nc(ncc2)cc2NC(=O)c3c(Cl)cccc3Cl	TYK2	0.887015	-0.887015
jmc_30	-10.94	-10.4605	0.0639444	N#C[C@H]1[C@H](C1)C(=O)Nc(ncc2)cc2NC(=O)c3c(Cl)cccc3Cl	TYK2	0.479512	-0.479512
ejm_46	-11.31	-10.5195	0.0587079	C1CC1C(=O)Nc(ncc2)cc2NC(=O)c3c(Cl)cccc3Cl	TYK2	0.790456	-0.790456
ejm_55	-9.21	-10.799	0.0495774	Clc1cccc(Cl)c1C(=O)Nc2cc(ncc2)NC(=O)OC	TYK2	1.58902	1.58902
jmc_28	-10.98	-9.7143	0.0588517	C[C@H](C1)[C@H]1C(=O)Nc(ncc2)cc2NC(=O)c3c(Cl)cccc3Cl	TYK2	1.2657	-1.2657
ejm_31	-9.54	-9.78424	0.055178	CC(=O)Nc(ncc1)cc1NC(=O)c2c(Cl)cccc2Cl	TYK2	0.244236	0.244236
ejm_43	-8.26	-7.73688	0.0944206	CC(C)C(=O)Nc(ncc1)cc1NC(=O)c2c(Cl)cccc2Cl	TYK2	0.523121	-0.523121
ejm_45	-9.56	-10.357	0.070512	C1CC1CC(=O)Nc(ncc2)cc2NC(=O)c3c(Cl)cccc3Cl	TYK2	0.796968	0.796968
ejm_47	-9.7	-9.91622	0.211926	C1CCC1C(=O)Nc(ncc2)cc2NC(=O)c3c(Cl)cccc3Cl	TYK2	0.216217	0.216217
ejm_48	-9	-8.82671	0.104293	C1CCCC1C(=O)Nc(ncc2)cc2NC(=O)c3c(Cl)cccc3Cl	TYK2	0.173288	-0.173288
ejm_49	-7.75	-9.3639	0.121253	Clc1cccc(Cl)c1C(=O)Nc2cc(ncc2)NC(=O)c3ccccc3	TYK2	1.6139	1.6139
ejm_42	-9.78	-9.70828	0.0506589	CCC(=O)Nc(ncc1)cc1NC(=O)c2c(Cl)cccc2Cl	TYK2	0.0717161	-0.0717161
ejm_44	-7.42	-6.5301	0.134007	CC(C)(C)C(=O)Nc(ncc1)cc1NC(=O)c2c(Cl)cccc2Cl	TYK2	0.889901	-0.889901
ejm_50	-8.98	-9.71586	0.0887748	OCC(=O)Nc(ncc1)cc1NC(=O)c2c(Cl)cccc2Cl	TYK2	0.735857	0.735857
ejm_54	-10.53	-11.6124	0.0790908	Clc1cccc(Cl)c1C(=O)Nc2cc(ncc2)NC(=O)NCC	TYK2	1.08244	1.08244
Overall MUE						0.821718
Overall RMSE							1.06253
R2	0.568516
Rho	0.748
Kendall tau	0.558
	MUE	RMSE	R2
BACE	0.888616	1.1174	0.324443
CDK2	1.03348	1.36499	0.200997
JNK1	0.751923	0.866229	0.522017
MCL1	1.07261	1.36141	0.42906
P38	0.6451	0.774549	0.598732
PTP1B	0.677007	0.93629	0.492659
Thrombin	0.372202	0.465189	0.841898
TYK2	0.78483	0.91391	0.520513

## Sheet: 3.ff14sb-am1bcc-TIP4PEW
Alchaware ID	Experimental ddG (kcal/mol)	Alchaware ddG (kcal/mol)	Alchaware error (kcal/mol)	SMILES	Target	Abs difference	Differnece
CAT-13a	-8.84	-8.74233	0.0942263	[NH2+]=C(N1)N(C)C(=O)[C@@]1(C)c2cc(ccc2)-c3cc(Cl)ccc3	BACE	0.0976728	-0.0976728
CAT-17g	-9.74	-7.86671	0.0978873	[NH2+]=C(N1)N(C)C(=O)[C@@]1(C2CC2)c3cc(ccc3)-c4cc(F)cnc4	BACE	1.87329	-1.87329
CAT-17i	-9.47	-9.11418	0.103191	Cc1cc(cnc1)-c(ccc2)cc2[C@]3(C4CC4)C(=O)N(C)C(N)=[NH+]3	BACE	0.355823	-0.355823
CAT-13m	-8.76	-10.185	0.121005	c1ncncc1[C@]2(C(=O)N(C)C(=[NH2+])N2)c3cc(ccc3)-c4cc(Cl)ccc4	BACE	1.425	1.425
CAT-13b	-9.12	-8.97276	0.134556	NC(=[NH+]1)N(C)C(=O)[C@@]1(CC)c2cc(ccc2)-c3cc(Cl)ccc3	BACE	0.147239	-0.147239
CAT-13c	-9.32	-7.90615	0.162867	NC(=[NH+]1)N(C)C(=O)[C@@]1(C(C)C)c2cc(ccc2)-c3cc(Cl)ccc3	BACE	1.41385	-1.41385
CAT-13d	-10.47	-9.61196	0.102294	[NH2+]=C(N1)N(C)C(=O)[C@@]1(C2CC2)c3cc(ccc3)-c4cc(Cl)ccc4	BACE	0.858043	-0.858043
CAT-13h	-9.63	-11.9014	0.127511	[NH2+]=C(N1)N(C)C(=O)[C@@]1(C2(C)CC2)c3cc(ccc3)-c4cc(Cl)ccc4	BACE	2.27137	2.27137
CAT-17h	-10.33	-9.85679	0.128668	[NH2+]=C(N1)N(C)C(=O)[C@@]1(C2CC2)c3cc(ccc3)-c4cc(Cl)cnc4	BACE	0.473213	-0.473213
CAT-17d	-9.42	-6.51042	0.100579	[NH2+]=C(N1)N(C)C(=O)[C@@]1(C2CC2)c3cc(ccc3)-c4cccnc4	BACE	2.90958	-2.90958
CAT-13f	-9.09	-9.53843	0.168147	C1CCCC1[C@]2(C(=O)N(C)C(=[NH2+])N2)c3cc(ccc3)-c4cc(Cl)ccc4	BACE	0.448434	0.448434
CAT-17a	-10.73	-10.202	0.111301	[NH2+]=C(N1)N(C)C(=O)[C@@]1(C2CC2)c3cc(ccc3)-c4cc(Cl)cc(Cl)c4	BACE	0.528037	-0.528037
CAT-13i	-9.27	-10.009	0.148192	C1CC1C[C@]2(C(=O)N(C)C(=[NH2+])N2)c3cc(ccc3)-c4cc(Cl)ccc4	BACE	0.73902	0.73902
CAT-13e	-9.96	-9.76382	0.162455	C1CCC1[C@]2(C(=O)N(C)C(=[NH2+])N2)c3cc(ccc3)-c4cc(Cl)ccc4	BACE	0.196176	-0.196176
CAT-13g	-9.09	-10.0034	0.24623	C1CCCCC1[C@]2(C(=O)N(C)C(=[NH2+])N2)c3cc(ccc3)-c4cc(Cl)ccc4	BACE	0.913429	0.913429
CAT-13j	-8.73	-8.58394	0.159717	n1ccccc1[C@]2(C(=O)N(C)C(=[NH2+])N2)c3cc(ccc3)-c4cc(Cl)ccc4	BACE	0.146063	-0.146063
CAT-4o	-9.38	-9.54767	0.133783	c1ccccc1[C@]2(C(=O)N(C)C(=[NH2+])N2)c3cc(ccc3)-c4cc(F)cnc4	BACE	0.167665	0.167665
CAT-13k	-9.7	-10.0315	0.123936	c1ncccc1[C@]2(C(=O)N(C)C(=[NH2+])N2)c3cc(ccc3)-c4cc(Cl)ccc4	BACE	0.3315	0.3315
CAT-4d	-9.11	-10.697	0.182023	CCOc(ccc1)cc1-c(ccc2)cc2[C@@]3(C(=O)N(C)C(N)=[NH+]3)c4ccccc4	BACE	1.58704	1.58704
CAT-4b	-9.63	-10.8358	0.153902	c1ccccc1[C@]2(C(=O)N(C)C(N)=[NH+]2)c3cc(ccc3)-c4cc(OC)ccc4	BACE	1.20582	1.20582
CAT-13n	-8.54	-7.81153	0.129954	n1cccnc1[C@]2(C(=O)N(C)C(=[NH2+])N2)c3cc(ccc3)-c4cc(Cl)ccc4	BACE	0.728471	-0.728471
CAT-4i	-8.26	-7.03768	0.159214	c1ccccc1[C@]2(C(=O)N(C)C(=[NH2+])N2)c3cc(ccc3)-c4ccccn4	BACE	1.22232	-1.22232
CAT-13o	-8.54	-9.03944	0.17112	s1ccnc1[C@]2(C(=O)N(C)C(=[NH2+])N2)c3cc(ccc3)-c4cc(Cl)ccc4	BACE	0.499442	0.499442
CAT-17b	-10.02	-8.89194	0.114849	NC(=[NH+]1)N(C)C(=O)[C@@]1(C2CC2)c3cc(ccc3)-c4cc(OC)ccc4	BACE	1.12806	-1.12806
CAT-17e	-10.02	-9.73437	0.110487	NC(=[NH+]1)N(C)C(=O)[C@@]1(C2CC2)c3cc(ccc3)-c4cc(OC)cnc4	BACE	0.285634	-0.285634
CAT-17c	-9.86	-9.94988	0.119461	N#Cc1cc(ccc1)-c(ccc2)cc2[C@]3(C4CC4)C(=O)N(C)C(=[NH2+])N3	BACE	0.0898841	0.0898841
CAT-17f	-9.42	-9.48003	0.106507	N#Cc1cc(cnc1)-c(ccc2)cc2[C@]3(C4CC4)C(=O)N(C)C(=[NH2+])N3	BACE	0.060028	0.060028
CAT-24	-11.35	-11.9525	0.124452	CC#Cc1cc(cnc1)-c(ccc2)cc2[C@]3(C4CC4)C(=O)N(C)C(N)=[NH+]3	BACE	0.602542	0.602542
CAT-4a	-7.93	-8.76707	0.138732	c1ccccc1[C@]2(C(=O)N(C)C(=[NH2+])N2)c3cc(ccc3)-c4ccccc4	BACE	0.837066	0.837066
CAT-4c	-7.85	-8.22663	0.166482	c1ccccc1[C@]2(C(=O)N(C)C(N)=[NH+]2)c3cc(ccc3)-c4ccc(cc4)OC	BACE	0.376634	0.376634
CAT-4j	-9.02	-7.94976	0.150612	c1ccccc1[C@]2(C(=O)N(C)C(=[NH2+])N2)c3cc(ccc3)-c4cccnc4	BACE	1.07024	-1.07024
CAT-4k	-7.85	-7.72922	0.151253	c1ccccc1[C@]2(C(=O)N(C)C(=[NH2+])N2)c3cc(ccc3)-c4ccncc4	BACE	0.12078	-0.12078
CAT-4l	-9.34	-6.85802	0.170013	c1ccccc1[C@]2(C(=O)N(C)C(=[NH2+])N2)c3cc(ccc3)-c4cnccn4	BACE	2.48198	-2.48198
CAT-4m	-9.15	-10.6986	0.123424	Cc1cc(cnc1)-c(ccc2)cc2[C@@]3(C(=O)N(C)C(N)=[NH+]3)c4ccccc4	BACE	1.5486	1.5486
CAT-4n	-9.09	-10.7751	0.130322	N#Cc1cc(cnc1)-c(ccc2)cc2[C@@]3(C(=O)N(C)C(=[NH2+])N3)c4ccccc4	BACE	1.68506	1.68506
CAT-4p	-10.08	-11.3279	0.126132	c1ccccc1[C@]2(C(=O)N(C)C(=[NH2+])N2)c3cc(ccc3)-c4cc(Cl)cnc4	BACE	1.24794	1.24794
22	-7.86	-4.93551	0.129017	C1CCCCC1COc2nc(nc(c23)[nH]cn3)Nc4cc(SC)ccc4	CDK2	2.92449	-2.92449
1h1r	-7.67	-9.55555	0.0927901	C1CCCCC1COc2nc(nc(c23)[nH]cn3)Nc4cc(Cl)ccc4	CDK2	1.88555	1.88555
17	-7.04	-9.33051	0.0901147	C1CCCCC1COc2nc(nc(c23)[nH]cn3)Nc4cc(Br)ccc4	CDK2	2.29051	2.29051
1h1q	-8.18	-8.12358	0.0740635	C1CCCCC1COc2nc(nc(c23)[nH]cn3)Nc4ccccc4	CDK2	0.0564192	-0.0564192
21	-7.83	-8.33039	0.0974497	C1CCCCC1COc2nc(nc(c23)[nH]cn3)Nc4cc(OC)ccc4	CDK2	0.500386	0.500386
20	-8.72	-9.26301	0.112633	OCc1cc(ccc1)Nc(nc(c23)[nH]cn3)nc2OCC4CCCCC4	CDK2	0.543008	0.543008
26	-8.43	-9.05589	0.0695771	C1CCCCC1COc2nc(nc(c23)[nH]cn3)Nc4ccc(cc4)OC	CDK2	0.62589	0.62589
1oi9	-9.74	-10.0018	0.0785859	C1CCCCC1COc2nc(nc(c23)[nH]cn3)Nc4ccc(O)cc4	CDK2	0.26183	0.26183
28	-11.11	-9.31113	0.164682	C1CCCCC1COc2nc(nc(c23)[nH]cn3)Nc4ccc(cc4)S(=O)(=O)NC	CDK2	1.79887	-1.79887
31	-9.54	-9.7448	0.143378	C1CCCCC1COc2nc(nc(c23)[nH]cn3)Nc4ccc(cc4)S(=O)C	CDK2	0.204799	0.204799
29	-9.88	-9.55299	0.202487	C1CCCCC1COc2nc(nc(c23)[nH]cn3)Nc4ccc(cc4)S(=O)(=O)N(C)C	CDK2	0.327006	-0.327006
30	-9.81	-10.0257	0.140111	C1CCCCC1COc2nc(nc(c23)[nH]cn3)Nc4ccc(cc4)S(=O)(=O)C	CDK2	0.215663	0.215663
32	-9.75	-8.6054	0.247637	C1CCCCC1COc2nc(nc(c23)[nH]cn3)Nc(c4)ccc(S(=O)(=O)N)c4OC	CDK2	1.1446	-1.1446
1h1s	-11.25	-9.23448	0.164101	C1CCCCC1COc2nc(nc(c23)[nH]cn3)Nc4ccc(cc4)S(=O)(=O)N	CDK2	2.01552	-2.01552
1oiy	-9.79	-9.6764	0.0973771	NC(=O)c1ccc(cc1)Nc(nc(c23)[nH]cn3)nc2OCC4CCCCC4	CDK2	0.1136	-0.1136
1oiu	-9.08	-10.9329	0.178098	C1CCCCC1COc2nc(nc(c23)[nH]cn3)Nc4cc(S(=O)(=O)N)ccc4	CDK2	1.85287	1.85287
17124-1	-9.68	-10.5347	0.100131	CCOc1nc(cc(N)c1C#N)NC(=O)Cc2c(OC)cc(Br)c(c2)OC	JNK1	0.854731	0.854731
18634-1	-9.99	-10.1029	0.0861759	CCOc1nc(cc(N)c1C#N)NC(=O)Cc2c(OC)ccc(c2)OC	JNK1	0.112879	0.112879
18631-1	-9.41	-9.42189	0.0870792	CCOc1nc(cc(N)c1C#N)NC(=O)Cc2c(OC)cccc2	JNK1	0.0118927	0.0118927
18626-1	-8.87	-8.5719	0.0546399	CCOc1nc(cc(N)c1C#N)NC(=O)Cc2cc(Cl)ccc2	JNK1	0.298104	-0.298104
18624-1	-8.49	-7.31533	0.0574174	CCOc1nc(cc(N)c1C#N)NC(=O)Cc2ccccc2	JNK1	1.17467	-1.17467
18658-1	-9.7	-11.0461	0.14328	OCCOc1nc(cc(N)c1C#N)NC(=O)Cc2c(OC)ccc(c2)OC	JNK1	1.3461	1.3461
18625-1	-8.11	-7.84109	0.0970125	CCOc1nc(cc(N)c1C#N)NC(=O)Cc2c(Cl)cccc2	JNK1	0.268907	-0.268907
18632-1	-9.08	-8.37538	0.0870832	CCOc1nc(cc(N)c1C#N)NC(=O)Cc2cc(OC)ccc2	JNK1	0.704621	-0.704621
18630-1	-9.14	-7.69227	0.0801135	CCOc1nc(cc(N)c1C#N)NC(=O)Cc2ccc(C)cc2	JNK1	1.44773	-1.44773
18627-1	-8.48	-8.00874	0.0790029	CCOc1nc(cc(N)c1C#N)NC(=O)Cc2ccc(Cl)cc2	JNK1	0.471257	-0.471257
18628-1	-8.7	-6.99659	0.0925826	CCOc1nc(cc(N)c1C#N)NC(=O)Cc2c(C)cccc2	JNK1	1.70341	-1.70341
18660-1	-8.7	-8.95612	0.213624	CS(=O)(=O)CCOc1nc(cc(N)c1C#N)NC(=O)Cc2c(OC)ccc(c2)OC	JNK1	0.256124	0.256124
18659-1	-9.47	-10.5492	0.125128	COCCOc1nc(cc(N)c1C#N)NC(=O)Cc2c(OC)ccc(c2)OC	JNK1	1.07917	1.07917
18629-1	-8.67	-8.08141	0.117055	CCOc1nc(cc(N)c1C#N)NC(=O)Cc2cc(C)ccc2	JNK1	0.588588	-0.588588
18652-1	-10.68	-11.1586	0.340014	CC(C)Oc1nc(cc(N)c1C#N)NC(=O)Cc2c(OC)cc(S(=O)(=O)C)c(c2)OC	JNK1	0.478595	0.478595
18633-1	-9.17	-8.03433	0.122975	CCOc1nc(cc(N)c1C#N)NC(=O)Cc2ccc(cc2)OC	JNK1	1.13567	-1.13567
18637-1	-10.14	-10.3126	0.185401	CCOc1nc(cc(N)c1C#N)NC(=O)Cc2c(OC)cc(c(c2)OC)NC(=O)C	JNK1	0.172556	0.172556
18635-1	-7.29	-7.46005	0.119268	CCOc1nc(cc(N)c1C#N)NC(=O)Cc2c(C)ccc(C)c2	JNK1	0.170053	0.170053
18636-1	-7.51	-8.69769	0.100167	CCOc1nc(cc(N)c1C#N)NC(=O)Cc2c(Br)ccc(Br)c2	JNK1	1.18769	1.18769
18638-1	-10.09	-10.7096	0.187215	CCOc1nc(cc(N)c1C#N)NC(=O)Cc2c(OC)cc(S(=O)(=O)C)c(c2)OC	JNK1	0.619597	0.619597
18639-1	-9.74	-11.2436	0.134169	CCOc1nc(cc(N)c1C#N)NC(=O)Cc2c(OC)cc([N+]([O-])=O)c(c2)OC	JNK1	1.50356	1.50356
26	-8.24	-8.70981	0.267027	c1cccc(c12)oc(C([O-])=O)c2CCCOc3cccc(c34)cccc4	MCL1	0.469809	0.469809
44	-8.67	-8.95295	0.277954	c1cccc(c12)[nH]c(C([O-])=O)c2CCCOc3ccc(Cl)c(c34)cccc4	MCL1	0.28295	0.28295
57	-9.04	-6.94326	0.272959	c1cccc(c12)n(C)c(C([O-])=O)c2CCCOc3cccc(c34)cccc4	MCL1	2.09674	-2.09674
64	-9.5	-9.15517	0.310329	c1cc(Cl)cc(c12)sc(C([O-])=O)c2CCCOc3cccc(c34)cccc4	MCL1	0.344827	-0.344827
27	-6.12	-5.31923	0.0823549	c1cccc(c12)[nH]c(C([O-])=O)c2CCCOc3ccccc3	MCL1	0.800771	-0.800771
23	-8.83	-6.93021	0.224169	c1cccc(c12)sc(C([O-])=O)c2CCCOc3cccc(c34)cccc4	MCL1	1.89979	-1.89979
45	-8.95	-7.86314	0.187551	c1cccc(c12)[nH]c(C([O-])=O)c2CCCOc3cccc(c34)CCCC4	MCL1	1.08686	-1.08686
46	-7.6	-6.85988	0.159252	c1cccc(c12)[nH]c(C([O-])=O)c2CCCOc(c3)ccc(c34)CCC4	MCL1	0.740121	-0.740121
28	-6.62	-5.36977	0.101149	c1cccc(c12)[nH]c(C([O-])=O)c2CCCOc(c3C)cccc3	MCL1	1.25023	-1.25023
35	-8.81	-8.3607	0.081358	c1cccc(c12)[nH]c(C([O-])=O)c2CCCOc(c3)ccc(Cl)c3C	MCL1	0.449301	-0.449301
47	-5.78	-6.57929	0.152687	c1cccc(c12)[nH]c(C([O-])=O)c2CCCOc(c3)ccc(c34)nccc4	MCL1	0.799293	0.799293
29	-6.94	-4.61907	0.129962	c1cccc(c12)[nH]c(C([O-])=O)c2CCCOc(c3C(F)(F)F)cccc3	MCL1	2.32093	-2.32093
40	-7.25	-7.79989	0.177361	c1cccc(c12)[nH]c(C([O-])=O)c2CCCOc3cc(ccc3)Oc4ccccc4	MCL1	0.549894	0.549894
30	-7.85	-6.10723	0.0885717	c1cccc(c12)[nH]c(C([O-])=O)c2CCCOc(cc3C)ccc3	MCL1	1.74277	-1.74277
48	-6.66	-3.72565	0.148157	c1cccc(c12)[nH]c(C([O-])=O)c2CCCOc3cccc(c34)[nH]cc4	MCL1	2.93435	-2.93435
31	-7.92	-8.06349	0.110894	c1cccc(c12)[nH]c(C([O-])=O)c2CCCOc(cc3C(F)(F)F)ccc3	MCL1	0.143485	0.143485
32	-6.58	-5.4143	0.103096	c1cccc(c12)[nH]c(C([O-])=O)c2CCCOc(cc3)ccc3C	MCL1	1.1657	-1.1657
34	-6.87	-7.73032	0.101517	c1cccc(c12)[nH]c(C([O-])=O)c2CCCOc(cc3)ccc3C(F)(F)F	MCL1	0.860315	0.860315
33	-6.88	-7.46275	0.0880089	c1cccc(c12)[nH]c(C([O-])=O)c2CCCOc3ccc(Cl)cc3	MCL1	0.582749	0.582749
36	-8.18	-9.34831	0.113558	c1cccc(c12)[nH]c(C([O-])=O)c2CCCOc(c3)ccc(Cl)c3CC	MCL1	1.16831	1.16831
37	-8.95	-8.81107	0.0980619	c1cccc(c12)[nH]c(C([O-])=O)c2CCCOc(c3)cc(C)c(Cl)c3C	MCL1	0.138934	-0.138934
39	-7.03	-6.91175	0.140828	c1cccc(c12)[nH]c(C([O-])=O)c2CCCOc(cc3)ccc3-c4ccccc4	MCL1	0.118248	-0.118248
53	-9.96	-10.9993	0.114524	c1cc(Cl)cc(c12)[nH]c(C([O-])=O)c2CCCOc(c3)cc(C)c(Cl)c3C	MCL1	1.0393	1.0393
60	-8.92	-9.51336	0.1333	c1cccc(c12)sc(C([O-])=O)c2CCCOc(c3)cc(C)c(Cl)c3C	MCL1	0.593363	0.593363
38	-7.02	-9.13952	0.175007	c1cccc(c12)[nH]c(C([O-])=O)c2CCCOc(ccc3)cc3-c4ccccc4	MCL1	2.11952	2.11952
41	-7.13	-7.73955	0.180267	c1cccc(c12)[nH]c(C([O-])=O)c2CCCOc3ccc(cc3)Oc4ccccc4	MCL1	0.609552	0.609552
42	-8.9	-7.13584	0.222282	c1cccc(c12)[nH]c(C([O-])=O)c2CCCOc3cccc(c34)cccc4	MCL1	1.76416	-1.76416
51	-8.45	-6.45663	0.21997	Clc1cccc(c12)[nH]c(C([O-])=O)c2CCCOc3cccc(c34)cccc4	MCL1	1.99337	-1.99337
43	-7.03	-7.30146	0.149769	c1cccc(c12)[nH]c(C([O-])=O)c2CCCOc(c3)ccc(c34)cccc4	MCL1	0.271461	0.271461
49	-8.36	-8.31432	0.101616	Clc1cccc(c12)[nH]c(C([O-])=O)c2CCCOc(c3)ccc(Cl)c3C	MCL1	0.045679	-0.045679
67	-7.58	-10.2305	0.0888909	c1cccc(c12)oc(C([O-])=O)c2CCCOc(c3)cc(C)c(Cl)c3C	MCL1	2.65053	2.65053
50	-9.33	-9.17657	0.130447	Clc1cccc(c12)[nH]c(C([O-])=O)c2CCCOc(c3)cc(C)c(Cl)c3C	MCL1	0.153433	-0.153433
52	-9.23	-9.69657	0.148433	c1cc(Cl)cc(c12)[nH]c(C([O-])=O)c2CCCOc(c3)ccc(Cl)c3C	MCL1	0.466575	0.466575
54	-9.78	-8.84442	0.228935	c1cc(Cl)cc(c12)[nH]c(C([O-])=O)c2CCCOc3cccc(c34)cccc4	MCL1	0.935584	-0.935584
56	-9.26	-9.80659	0.143225	c1cccc(c12)n(C)c(C([O-])=O)c2CCCOc(c3)cc(C)c(Cl)c3C	MCL1	0.546591	0.546591
58	-9.41	-11.5633	0.146975	c1cc(Cl)cc(c12)n(C)c(C([O-])=O)c2CCCOc(c3)cc(C)c(Cl)c3C	MCL1	2.15331	2.15331
61	-8.08	-9.61136	0.15878	Clc1cccc(c12)sc(C([O-])=O)c2CCCOc(c3)cc(C)c(Cl)c3C	MCL1	1.53136	1.53136
62	-7.96	-8.44933	0.329455	Clc1cccc(c12)sc(C([O-])=O)c2CCCOc3cccc(c34)cccc4	MCL1	0.48933	0.48933
63	-9.06	-11.1225	0.145128	c1cc(Cl)cc(c12)sc(C([O-])=O)c2CCCOc(c3)cc(C)c(Cl)c3C	MCL1	2.06253	2.06253
65	-8.41	-10.5993	0.143059	c1ccc(Cl)c(c12)sc(C([O-])=O)c2CCCOc(c3)cc(C)c(Cl)c3C	MCL1	2.18928	2.18928
66	-8.43	-8.38566	0.229937	c1ccc(Cl)c(c12)sc(C([O-])=O)c2CCCOc3cccc(c34)cccc4	MCL1	0.04434	-0.04434
68	-7.69	-8.13664	0.246605	c1c(Cl)ccc(c12)oc(C([O-])=O)c2CCCOc3cccc(c34)cccc4	MCL1	0.446643	0.446643
p38a_2aa	-9.27	-10.7308	0.350562	OCC(CO)Nc(nc1)nc(c12)n(C)c(=O)c(c2)Oc3c(F)cc(F)cc3	P38	1.46078	1.46078
p38a_2bb	-9.06	-9.47098	0.343684	CS(=O)(=O)CCNc(nc1)nc(c12)n(C)c(=O)c(c2)Oc3c(F)cc(F)cc3	P38	0.410982	0.410982
p38a_3flw	-10.68	-10.804	0.314164	OCCC(CCO)Nc(nc1)nc(c12)n(C)c(=O)c(c2)Oc3c(F)cc(F)cc3	P38	0.123957	0.123957
p38a_2e	-10.7	-9.58957	0.093795	c1cc(F)ccc1Oc(c2)c(=O)n(C)c(c23)nc(nc3)NC4CCOCC4	P38	1.11043	-1.11043
p38a_2j	-10.08	-9.33684	0.103811	c1cc(F)cc(F)c1Cc(c2)c(=O)n(C)c(c23)nc(nc3)NC4CCOCC4	P38	0.743163	-0.743163
p38a_2ee	-12.26	-10.6368	0.193221	CC(=O)N(CC1)CCC1Nc(nc2)nc(c23)n(C)c(=O)c(c3)Oc4c(F)cc(F)cc4	P38	1.62318	-1.62318
p38a_3fln	-10.88	-10.5946	0.0853301	c1cc(F)cc(F)c1Oc(c2)c(=O)n(C)c(c23)nc(nc3)NC4CCOCC4	P38	0.28544	-0.28544
p38a_2g	-10.66	-10.8326	0.090128	c1cccc(F)c1Oc(c2)c(=O)n(C)c(c23)nc(nc3)NC4CCOCC4	P38	0.172621	0.172621
p38a_2c	-10.46	-10.5595	0.165432	c1cccc(Cl)c1-c(c2)c(=O)n(C)c(c23)nc(nc3)NC4CCOCC4	P38	0.0995383	0.0995383
p38a_2f	-8.48	-10.1432	0.105665	c1ccc(F)cc1Oc(c2)c(=O)n(C)c(c23)nc(nc3)NC4CCOCC4	P38	1.66323	1.66323
p38a_2h	-9.48	-6.9682	0.178638	c1cccc(c1F)Sc(c2)c(=O)n(C)c(c23)nc(nc3)NC4CCOCC4	P38	2.5118	-2.5118
p38a_2i	-10.05	-9.61487	0.161713	c1cccc(F)c1Cc(c2)c(=O)n(C)c(c23)nc(nc3)NC4CCOCC4	P38	0.435134	-0.435134
p38a_2gg	-10.66	-10.7381	0.212421	O=S1(=O)CCC(CC1)Nc(nc2)nc(c23)n(C)c(=O)c(c3)Oc4c(F)cc(F)cc4	P38	0.0780814	0.0780814
p38a_2ff	-11.44	-11.1415	0.180962	c1cc(F)cc(F)c1Oc(c2)c(=O)n(C)c(c23)nc(nc3)N[C@H]4CC[C@H](O)CC4	P38	0.298507	-0.298507
p38a_2q	-12.26	-14.5263	0.481233	C1COCCC1Nc(nc2)nc(c23)n(C(CC4)CCS4(=O)=O)c(=O)c(c3)Oc5c(F)cc(F)cc5	P38	2.26627	2.26627
p38a_2r	-10.79	-11.7383	0.220225	c1cc(F)cc(F)c1Oc(c2)c(=O)n(CC(C)(C)O)c(c23)nc(nc3)NC4CCOCC4	P38	0.948336	0.948336
p38a_2l	-12.26	-11.8418	0.128986	c1cc(F)cc(F)c1Oc(c2)c(=O)n(CC)c(c23)nc(nc3)NC4CCOCC4	P38	0.418191	-0.418191
p38a_2n	-11.85	-11.8587	0.133054	c1cc(F)cc(F)c1Oc(c2)c(=O)n(CCCO)c(c23)nc(nc3)NC4CCOCC4	P38	0.00869685	0.00869685
p38a_2o	-10.49	-7.76435	0.193282	c1cc(F)cc(F)c1Oc(c2)c(=O)n(CCS(=O)(=O)C)c(c23)nc(nc3)NC4CCOCC4	P38	2.72565	-2.72565
p38a_2p	-11.2	-11.9677	0.189214	c1cc(F)cc(F)c1Oc(c2)c(=O)n(CCCS(=O)(=O)C)c(c23)nc(nc3)NC4CCOCC4	P38	0.767707	0.767707
p38a_2m	-10.96	-12.098	0.196952	c1cc(F)cc(F)c1Oc(c2)c(=O)n(C3CC3)c(c24)nc(nc4)NC5CCOCC5	P38	1.13803	1.13803
p38a_2k	-10.55	-9.40552	0.146759	C1COCCC1Nc(nc2)nc(c23)[nH]c(=O)c(c3)Oc4c(F)cc(F)cc4	P38	1.14448	-1.14448
p38a_2s	-11.11	-11.4993	0.14827	c1cc(F)cc(F)c1Oc(c2)c(=O)n(C[C@H](O)CO)c(c23)nc(nc3)NC4CCOCC4	P38	0.389277	0.389277
p38a_2t	-11.85	-12.3249	0.135015	c1cc(F)cc(F)c1Oc(c2)c(=O)n(CC#N)c(c23)nc(nc3)NC4CCOCC4	P38	0.474928	0.474928
p38a_2u	-12.26	-14.1807	0.518844	c1cc(F)cc(F)c1Oc(c2)c(=O)n(C3CCN(CC3)S(=O)(=O)C)c(c24)nc(nc4)NC5CCOCC5	P38	1.92073	1.92073
p38a_2v	-8.97	-8.88858	0.141155	CNc(nc1)nc(c12)n(C)c(=O)c(c2)Oc3c(F)cc(F)cc3	P38	0.0814234	-0.0814234
p38a_2x	-10.23	-10.0109	0.186489	c1cc(F)cc(F)c1Oc(c2)c(=O)n(C)c(c23)nc(nc3)N[C@H]4CCOC4	P38	0.219051	-0.219051
p38a_2y	-9.78	-10.0215	0.247403	CC(C)(O)CNc(nc1)nc(c12)n(C)c(=O)c(c2)Oc3c(F)cc(F)cc3	P38	0.24149	0.24149
p38a_3fly	-11.42	-10.6989	0.17026	CC(C)Nc(nc1)nc(c12)n(C)c(=O)c(c2)Oc3c(F)cc(F)cc3	P38	0.721063	-0.721063
p38a_3fmh	-10.83	-11.5406	0.313344	n1ncnn1C[C@@H](C)Nc(nc2)nc(c23)n(C)c(=O)c(c3)Oc4c(F)cc(F)cc4	P38	0.710554	0.710554
p38a_3fmk	-11.83	-12.9966	0.229824	n1ncnn1C[C@H](C)Nc(nc2)nc(c23)n(C)c(=O)c(c3)Oc4c(F)cc(F)cc4	P38	1.16661	1.16661
p38a_2z	-10.36	-9.60548	0.227269	OCC(C)(C)Nc(nc1)nc(c12)n(C)c(=O)c(c2)Oc3c(F)cc(F)cc3	P38	0.754518	-0.754518
p38a_3flq	-9.93	-8.67366	0.24459	CS(=O)(=O)C[C@H](C)Nc(nc1)nc(c12)n(C)c(=O)c(c2)Oc3c(F)cc(F)cc3	P38	1.25634	-1.25634
p38a_3flz	-9.49	-9.77656	0.0942105	c1ccccc1Oc(c2)c(=O)n(C)c(c23)nc(nc3)NC4CCOCC4	P38	0.286556	0.286556
23466	-7.85	-7.51932	0.0959949	[O-]C(=O)COc(c1C([O-])=O)c(Br)c(s1)-c2cc(N)ccc2	PTP1B	0.330682	-0.330682
23475	-8.72	-9.41138	0.15939	[O-]C(=O)COc(c1C([O-])=O)c(Br)c(s1)-c2cc(ccc2)NC3CCCC3	PTP1B	0.691378	0.691378
23467	-7.34	-7.77881	0.0979955	[O-]C(=O)COc(c1C([O-])=O)c(Br)c(s1)-c2cc(OC)ccc2	PTP1B	0.438806	0.438806
23468	-7.75	-7.10221	0.140074	CCC(=O)Nc(ccc1)cc1-c(s2)c(Br)c(c2C([O-])=O)OCC([O-])=O	PTP1B	0.647793	-0.647793
23469	-7.72	-7.18945	0.192794	[O-]C(=O)COc(c1C([O-])=O)c(Br)c(s1)-c2cc(ccc2)NC(=O)c3ccccc3	PTP1B	0.530547	-0.530547
23470	-7.72	-7.11027	0.175233	[O-]C(=O)COc(c1C([O-])=O)c(Br)c(s1)-c2cc(ccc2)NC(=O)NC(C)C	PTP1B	0.609733	-0.609733
23473	-8.39	-8.86098	0.171285	[O-]C(=O)COc(c1C([O-])=O)c(Br)c(s1)-c2cc(ccc2)OCc3ccccc3	PTP1B	0.47098	0.47098
23474	-9.11	-8.51188	0.207097	[O-]C(=O)COc(c1C([O-])=O)c(Br)c(s1)-c2cc(ccc2)NCC3CCCCC3	PTP1B	0.598117	-0.598117
23476	-9.41	-9.72729	0.198111	[O-]C(=O)COc(c1C([O-])=O)c(Br)c(s1)-c2cc(ccc2)NC3CCCCCC3	PTP1B	0.317288	0.317288
23472	-8.65	-10.4102	0.241515	[O-]C(=O)COc(c1C([O-])=O)c(Br)c(s1)-c2cc(ccc2)NS(=O)(=O)c(cc3)ccc3F	PTP1B	1.76017	1.76017
20669	-8.61	-7.82654	0.161027	[O-]C(=O)COc(c1C([O-])=O)c(Br)c(s1)-c2cc(ccc2)NCc3ccccc3	PTP1B	0.783459	-0.783459
23471	-7.75	-8.41954	0.136167	[O-]C(=O)COc(c1C([O-])=O)c(Br)c(s1)-c2cc(ccc2)NC(=O)OC	PTP1B	0.669539	0.669539
23477	-8.85	-8.82956	0.100376	[O-]C(=O)COc(c1C([O-])=O)c(Br)c(s1)-c2cc(ccc2)NC3CCOCC3	PTP1B	0.0204384	-0.0204384
23479	-9.14	-9.58873	0.122393	[O-]C(=O)COc(c1C([O-])=O)c(Br)c(s1)-c2cc(ccc2)NC3CCN(C(=O)C)CC3	PTP1B	0.448734	0.448734
23482	-10.01	-8.56653	0.132234	[O-]C(=O)COc(c1C([O-])=O)c(Br)c(s1)-c2cc(ccc2)NC3CCN(CC3)S(=O)(=O)C	PTP1B	1.44347	-1.44347
23483	-9.87	-8.5932	0.194045	[O-]C(=O)COc(c1C([O-])=O)c(Br)c(s1)-c2cc(ccc2)NC3CCN(CC3)S(=O)(=O)c4ccccc4	PTP1B	1.2768	-1.2768
23330	-10.13	-11.3431	0.18545	[O-]C(=O)COc(c1C([O-])=O)c(Br)c(s1)-c2cc(ccc2)NC(C3)CC(C)(C)CC3(C)C	PTP1B	1.21312	1.21312
23480	-8.72	-9.34517	0.15699	[O-]C(=O)COc(c1C([O-])=O)c(Br)c(s1)-c2cc(ccc2)NC3CCN(CC3)C(=O)OC	PTP1B	0.625171	0.625171
23485	-11.01	-10.9174	0.155092	[O-]C(=O)COc(c1C([O-])=O)c(C)c(s1)-c2cc(ccc2)NC3CCN(CC3)S(=O)(=O)Cc4ccccc4	PTP1B	0.0925946	-0.0925946
23486	-12.47	-10.6652	0.152703	[O-]C(=O)COc(c1C([O-])=O)c(Cl)c(s1)-c2cc(ccc2)NC3CCN(CC3)S(=O)(=O)Cc4ccccc4	PTP1B	1.80477	-1.80477
23484	-7.75	-10.0773	0.164987	[O-]C(=O)COc(c1C([O-])=O)cc(s1)-c2cc(ccc2)NC3CCN(CC3)S(=O)(=O)Cc4ccccc4	PTP1B	2.32728	2.32728
20667	-11.42	-10.3803	0.152585	[O-]C(=O)COc(c1C([O-])=O)c(Br)c(s1)-c2cc(ccc2)NC3CCN(CC3)S(=O)(=O)Cc4ccccc4	PTP1B	1.03966	-1.03966
20670	-9.08	-9.29561	0.110107	[O-]C(=O)COc(c1C([O-])=O)c(Br)c(s1)-c2cc(ccc2)NC3CCCCC3	PTP1B	0.215612	0.215612
1a	-7.48	-7.45807	0.0363865	c1ccccc1C[C@@H]([NH3+])C(=O)N2CCC[C@H]2C(=O)NCc3cc(F)ccc3	Thrombin	0.0219334	-0.0219334
5	-7.58	-7.57952	0.0456124	c1ccccc1C[C@@H]([NH3+])C(=O)N2CCC[C@H]2C(=O)NCc3ccccc3	Thrombin	0.000477441	-0.000477441
3b	-7.86	-7.22349	0.0786143	c1ccccc1C[C@@H]([NH3+])C(=O)N2CCC[C@H]2C(=O)NCc(ccc3)cc3CC	Thrombin	0.636514	-0.636514
1b	-8.46	-8.64429	0.0257471	c1ccccc1C[C@@H]([NH3+])C(=O)N2CCC[C@H]2C(=O)NCc3cc(Cl)ccc3	Thrombin	0.18429	0.18429
1c	-8.56	-8.8709	0.0307941	c1ccccc1C[C@@H]([NH3+])C(=O)N2CCC[C@H]2C(=O)NCc3cc(Br)ccc3	Thrombin	0.310898	0.310898
7a	-8.22	-8.04645	0.0778289	c1ccccc1C[C@@H]([NH3+])C(=O)N2CCC[C@H]2C(=O)NCc3c(C)ccc(C)c3	Thrombin	0.173547	-0.173547
1d	-8.25	-8.79864	0.027556	c1ccccc1C[C@@H]([NH3+])C(=O)N2CCC[C@H]2C(=O)NCc3cc(I)ccc3	Thrombin	0.54864	0.54864
6e	-8.91	-8.77372	0.0532258	c1ccccc1C[C@@H]([NH3+])C(=O)N2CCC[C@H]2C(=O)NCc3c(F)ccc(Cl)c3	Thrombin	0.136284	-0.136284
3a	-8.32	-8.02438	0.035918	c1ccccc1C[C@@H]([NH3+])C(=O)N2CCC[C@H]2C(=O)NCc3cc(C)ccc3	Thrombin	0.29562	-0.29562
6a	-9.18	-9.73661	0.0578625	c1ccccc1C[C@@H]([NH3+])C(=O)N2CCC[C@H]2C(=O)NCc3c(Cl)ccc(Cl)c3	Thrombin	0.556606	0.556606
6b	-8.89	-8.55394	0.06507	c1ccccc1C[C@@H]([NH3+])C(=O)N2CCC[C@H]2C(=O)NCc3c(C)ccc(Cl)c3	Thrombin	0.336057	-0.336057
jmc_23	-11.7	-11.0796	0.057904	C1[C@@H](F)[C@H]1C(=O)Nc(ncc2)cc2NC(=O)c3c(Cl)cccc3Cl	TYK2	0.62035	-0.62035
jmc_27	-11.28	-10.6345	0.0615795	C1[C@@H](Cl)[C@H]1C(=O)Nc(ncc2)cc2NC(=O)c3c(Cl)cccc3Cl	TYK2	0.645546	-0.645546
jmc_30	-10.94	-11.6097	0.0718141	N#C[C@H]1[C@H](C1)C(=O)Nc(ncc2)cc2NC(=O)c3c(Cl)cccc3Cl	TYK2	0.669735	0.669735
ejm_46	-11.31	-11.014	0.0618218	C1CC1C(=O)Nc(ncc2)cc2NC(=O)c3c(Cl)cccc3Cl	TYK2	0.295958	-0.295958
ejm_55	-9.21	-10.9865	0.0606204	Clc1cccc(Cl)c1C(=O)Nc2cc(ncc2)NC(=O)OC	TYK2	1.77646	1.77646
jmc_28	-10.98	-9.85742	0.0632918	C[C@H](C1)[C@H]1C(=O)Nc(ncc2)cc2NC(=O)c3c(Cl)cccc3Cl	TYK2	1.12258	-1.12258
ejm_31	-9.54	-9.73706	0.0572085	CC(=O)Nc(ncc1)cc1NC(=O)c2c(Cl)cccc2Cl	TYK2	0.197057	0.197057
ejm_43	-8.26	-8.00855	0.102809	CC(C)C(=O)Nc(ncc1)cc1NC(=O)c2c(Cl)cccc2Cl	TYK2	0.251452	-0.251452
ejm_45	-9.56	-9.58027	0.0894627	C1CC1CC(=O)Nc(ncc2)cc2NC(=O)c3c(Cl)cccc3Cl	TYK2	0.0202741	0.0202741
ejm_47	-9.7	-9.24958	0.268371	C1CCC1C(=O)Nc(ncc2)cc2NC(=O)c3c(Cl)cccc3Cl	TYK2	0.450419	-0.450419
ejm_48	-9	-8.56048	0.113263	C1CCCC1C(=O)Nc(ncc2)cc2NC(=O)c3c(Cl)cccc3Cl	TYK2	0.439522	-0.439522
ejm_49	-7.75	-9.11408	0.143148	Clc1cccc(Cl)c1C(=O)Nc2cc(ncc2)NC(=O)c3ccccc3	TYK2	1.36408	1.36408
ejm_42	-9.78	-9.48499	0.0623912	CCC(=O)Nc(ncc1)cc1NC(=O)c2c(Cl)cccc2Cl	TYK2	0.295014	-0.295014
ejm_44	-7.42	-5.60108	0.149012	CC(C)(C)C(=O)Nc(ncc1)cc1NC(=O)c2c(Cl)cccc2Cl	TYK2	1.81892	-1.81892
ejm_50	-8.98	-9.80576	0.100866	OCC(=O)Nc(ncc1)cc1NC(=O)c2c(Cl)cccc2Cl	TYK2	0.825764	0.825764
ejm_54	-10.53	-11.6164	0.0930167	Clc1cccc(Cl)c1C(=O)Nc2cc(ncc2)NC(=O)NCC	TYK2	1.08639	1.08639
Overall MUE						0.857113
Overall RMSE							1.11311
R2	0.558619
Rho	0.727
Kendall tau	0.54
	MUE	RMSE	R2
BACE	0.890915	1.14593	0.253376
CDK2	1.04756	1.38322	0.128201
JNK1	0.742186	0.900315	0.60552
MCL1	1.04886	1.31621	0.435288
P38	0.842846	1.10943	0.509876
PTP1B	0.798094	0.984242	0.482457
Thrombin	0.290988	0.356254	0.770466
TYK2	0.74247	0.914144	0.622199

## Sheet: 4.ff15ipq-am1bcc-SPCE
Alchaware ID	Experimental ddG (kcal/mol)	Alchaware ddG (kcal/mol)	Alchaware error (kcal/mol)	SMILES	Target	Abs difference	Differnece
CAT-13a	-8.84	-8.9998	0.100228	[NH2+]=C(N1)N(C)C(=O)[C@@]1(C)c2cc(ccc2)-c3cc(Cl)ccc3	BACE	0.159804	0.159804
CAT-17g	-9.74	-8.58307	0.105425	[NH2+]=C(N1)N(C)C(=O)[C@@]1(C2CC2)c3cc(ccc3)-c4cc(F)cnc4	BACE	1.15693	-1.15693
CAT-17i	-9.47	-10.3391	0.108435	Cc1cc(cnc1)-c(ccc2)cc2[C@]3(C4CC4)C(=O)N(C)C(N)=[NH+]3	BACE	0.869128	0.869128
CAT-13m	-8.76	-9.92575	0.129802	c1ncncc1[C@]2(C(=O)N(C)C(=[NH2+])N2)c3cc(ccc3)-c4cc(Cl)ccc4	BACE	1.16575	1.16575
CAT-13b	-9.12	-9.56749	0.135394	NC(=[NH+]1)N(C)C(=O)[C@@]1(CC)c2cc(ccc2)-c3cc(Cl)ccc3	BACE	0.447489	0.447489
CAT-13c	-9.32	-7.87772	0.194399	NC(=[NH+]1)N(C)C(=O)[C@@]1(C(C)C)c2cc(ccc2)-c3cc(Cl)ccc3	BACE	1.44228	-1.44228
CAT-13d	-10.47	-10.0824	0.110098	[NH2+]=C(N1)N(C)C(=O)[C@@]1(C2CC2)c3cc(ccc3)-c4cc(Cl)ccc4	BACE	0.387591	-0.387591
CAT-13h	-9.63	-12.0725	0.134363	[NH2+]=C(N1)N(C)C(=O)[C@@]1(C2(C)CC2)c3cc(ccc3)-c4cc(Cl)ccc4	BACE	2.44246	2.44246
CAT-17h	-10.33	-11.6279	0.142022	[NH2+]=C(N1)N(C)C(=O)[C@@]1(C2CC2)c3cc(ccc3)-c4cc(Cl)cnc4	BACE	1.29789	1.29789
CAT-17d	-9.42	-7.61227	0.110699	[NH2+]=C(N1)N(C)C(=O)[C@@]1(C2CC2)c3cc(ccc3)-c4cccnc4	BACE	1.80773	-1.80773
CAT-13f	-9.09	-10.2943	0.184102	C1CCCC1[C@]2(C(=O)N(C)C(=[NH2+])N2)c3cc(ccc3)-c4cc(Cl)ccc4	BACE	1.20433	1.20433
CAT-17a	-10.73	-11.1206	0.116592	[NH2+]=C(N1)N(C)C(=O)[C@@]1(C2CC2)c3cc(ccc3)-c4cc(Cl)cc(Cl)c4	BACE	0.390603	0.390603
CAT-13i	-9.27	-10.1558	0.148168	C1CC1C[C@]2(C(=O)N(C)C(=[NH2+])N2)c3cc(ccc3)-c4cc(Cl)ccc4	BACE	0.885767	0.885767
CAT-13e	-9.96	-10.2125	0.169679	C1CCC1[C@]2(C(=O)N(C)C(=[NH2+])N2)c3cc(ccc3)-c4cc(Cl)ccc4	BACE	0.252509	0.252509
CAT-13g	-9.09	-9.73313	0.359558	C1CCCCC1[C@]2(C(=O)N(C)C(=[NH2+])N2)c3cc(ccc3)-c4cc(Cl)ccc4	BACE	0.643132	0.643132
CAT-13j	-8.73	-9.63411	0.161377	n1ccccc1[C@]2(C(=O)N(C)C(=[NH2+])N2)c3cc(ccc3)-c4cc(Cl)ccc4	BACE	0.904109	0.904109
CAT-4o	-9.38	-8.68741	0.14036	c1ccccc1[C@]2(C(=O)N(C)C(=[NH2+])N2)c3cc(ccc3)-c4cc(F)cnc4	BACE	0.692585	-0.692585
CAT-13k	-9.7	-9.4388	0.131055	c1ncccc1[C@]2(C(=O)N(C)C(=[NH2+])N2)c3cc(ccc3)-c4cc(Cl)ccc4	BACE	0.261203	-0.261203
CAT-4d	-9.11	-9.74259	0.17484	CCOc(ccc1)cc1-c(ccc2)cc2[C@@]3(C(=O)N(C)C(N)=[NH+]3)c4ccccc4	BACE	0.632595	0.632595
CAT-4b	-9.63	-9.66473	0.164992	c1ccccc1[C@]2(C(=O)N(C)C(N)=[NH+]2)c3cc(ccc3)-c4cc(OC)ccc4	BACE	0.0347269	0.0347269
CAT-13n	-8.54	-8.09545	0.136344	n1cccnc1[C@]2(C(=O)N(C)C(=[NH2+])N2)c3cc(ccc3)-c4cc(Cl)ccc4	BACE	0.444546	-0.444546
CAT-4i	-8.26	-5.94056	0.162676	c1ccccc1[C@]2(C(=O)N(C)C(=[NH2+])N2)c3cc(ccc3)-c4ccccn4	BACE	2.31944	-2.31944
CAT-13o	-8.54	-8.8455	0.191684	s1ccnc1[C@]2(C(=O)N(C)C(=[NH2+])N2)c3cc(ccc3)-c4cc(Cl)ccc4	BACE	0.305501	0.305501
CAT-17b	-10.02	-8.87874	0.129945	NC(=[NH+]1)N(C)C(=O)[C@@]1(C2CC2)c3cc(ccc3)-c4cc(OC)ccc4	BACE	1.14126	-1.14126
CAT-17e	-10.02	-10.497	0.11814	NC(=[NH+]1)N(C)C(=O)[C@@]1(C2CC2)c3cc(ccc3)-c4cc(OC)cnc4	BACE	0.477021	0.477021
CAT-17c	-9.86	-9.51807	0.134879	N#Cc1cc(ccc1)-c(ccc2)cc2[C@]3(C4CC4)C(=O)N(C)C(=[NH2+])N3	BACE	0.341934	-0.341934
CAT-17f	-9.42	-10.2389	0.111745	N#Cc1cc(cnc1)-c(ccc2)cc2[C@]3(C4CC4)C(=O)N(C)C(=[NH2+])N3	BACE	0.81886	0.81886
CAT-24	-11.35	-12.092	0.128717	CC#Cc1cc(cnc1)-c(ccc2)cc2[C@]3(C4CC4)C(=O)N(C)C(N)=[NH+]3	BACE	0.741957	0.741957
CAT-4a	-7.93	-7.26674	0.147093	c1ccccc1[C@]2(C(=O)N(C)C(=[NH2+])N2)c3cc(ccc3)-c4ccccc4	BACE	0.663259	-0.663259
CAT-4c	-7.85	-6.70326	0.170392	c1ccccc1[C@]2(C(=O)N(C)C(N)=[NH+]2)c3cc(ccc3)-c4ccc(cc4)OC	BACE	1.14674	-1.14674
CAT-4j	-9.02	-7.74283	0.161963	c1ccccc1[C@]2(C(=O)N(C)C(=[NH2+])N2)c3cc(ccc3)-c4cccnc4	BACE	1.27717	-1.27717
CAT-4k	-7.85	-6.65936	0.157326	c1ccccc1[C@]2(C(=O)N(C)C(=[NH2+])N2)c3cc(ccc3)-c4ccncc4	BACE	1.19064	-1.19064
CAT-4l	-9.34	-7.07965	0.181089	c1ccccc1[C@]2(C(=O)N(C)C(=[NH2+])N2)c3cc(ccc3)-c4cnccn4	BACE	2.26035	-2.26035
CAT-4m	-9.15	-10.2581	0.129581	Cc1cc(cnc1)-c(ccc2)cc2[C@@]3(C(=O)N(C)C(N)=[NH+]3)c4ccccc4	BACE	1.10809	1.10809
CAT-4n	-9.09	-10.1874	0.138403	N#Cc1cc(cnc1)-c(ccc2)cc2[C@@]3(C(=O)N(C)C(=[NH2+])N3)c4ccccc4	BACE	1.09736	1.09736
CAT-4p	-10.08	-10.7346	0.132034	c1ccccc1[C@]2(C(=O)N(C)C(=[NH2+])N2)c3cc(ccc3)-c4cc(Cl)cnc4	BACE	0.654582	0.654582
22	-7.86	-5.01859	0.125795	C1CCCCC1COc2nc(nc(c23)[nH]cn3)Nc4cc(SC)ccc4	CDK2	2.84141	-2.84141
1h1r	-7.67	-9.36375	0.093534	C1CCCCC1COc2nc(nc(c23)[nH]cn3)Nc4cc(Cl)ccc4	CDK2	1.69375	1.69375
17	-7.04	-9.49097	0.0870061	C1CCCCC1COc2nc(nc(c23)[nH]cn3)Nc4cc(Br)ccc4	CDK2	2.45097	2.45097
1h1q	-8.18	-7.99976	0.0737282	C1CCCCC1COc2nc(nc(c23)[nH]cn3)Nc4ccccc4	CDK2	0.18024	-0.18024
21	-7.83	-8.40174	0.0962653	C1CCCCC1COc2nc(nc(c23)[nH]cn3)Nc4cc(OC)ccc4	CDK2	0.571741	0.571741
20	-8.72	-9.64475	0.118576	OCc1cc(ccc1)Nc(nc(c23)[nH]cn3)nc2OCC4CCCCC4	CDK2	0.924752	0.924752
26	-8.43	-8.43334	0.0750513	C1CCCCC1COc2nc(nc(c23)[nH]cn3)Nc4ccc(cc4)OC	CDK2	0.00334499	0.00334499
1oi9	-9.74	-9.59412	0.0852955	C1CCCCC1COc2nc(nc(c23)[nH]cn3)Nc4ccc(O)cc4	CDK2	0.145876	-0.145876
28	-11.11	-9.15869	0.179695	C1CCCCC1COc2nc(nc(c23)[nH]cn3)Nc4ccc(cc4)S(=O)(=O)NC	CDK2	1.95131	-1.95131
31	-9.54	-9.74409	0.155361	C1CCCCC1COc2nc(nc(c23)[nH]cn3)Nc4ccc(cc4)S(=O)C	CDK2	0.204091	0.204091
29	-9.88	-8.99833	0.16542	C1CCCCC1COc2nc(nc(c23)[nH]cn3)Nc4ccc(cc4)S(=O)(=O)N(C)C	CDK2	0.88167	-0.88167
30	-9.81	-9.55091	0.16566	C1CCCCC1COc2nc(nc(c23)[nH]cn3)Nc4ccc(cc4)S(=O)(=O)C	CDK2	0.259093	-0.259093
32	-9.75	-10.3862	0.225082	C1CCCCC1COc2nc(nc(c23)[nH]cn3)Nc(c4)ccc(S(=O)(=O)N)c4OC	CDK2	0.636152	0.636152
1h1s	-11.25	-9.63237	0.232782	C1CCCCC1COc2nc(nc(c23)[nH]cn3)Nc4ccc(cc4)S(=O)(=O)N	CDK2	1.61763	-1.61763
1oiy	-9.79	-9.19431	0.0954834	NC(=O)c1ccc(cc1)Nc(nc(c23)[nH]cn3)nc2OCC4CCCCC4	CDK2	0.595692	-0.595692
1oiu	-9.08	-11.0681	0.183929	C1CCCCC1COc2nc(nc(c23)[nH]cn3)Nc4cc(S(=O)(=O)N)ccc4	CDK2	1.98812	1.98812
17124-1	-9.68	-11.1377	0.122158	CCOc1nc(cc(N)c1C#N)NC(=O)Cc2c(OC)cc(Br)c(c2)OC	JNK1	1.45767	1.45767
18634-1	-9.99	-10.9647	0.0882139	CCOc1nc(cc(N)c1C#N)NC(=O)Cc2c(OC)ccc(c2)OC	JNK1	0.974703	0.974703
18631-1	-9.41	-9.52736	0.115784	CCOc1nc(cc(N)c1C#N)NC(=O)Cc2c(OC)cccc2	JNK1	0.117356	0.117356
18626-1	-8.87	-8.20485	0.0569633	CCOc1nc(cc(N)c1C#N)NC(=O)Cc2cc(Cl)ccc2	JNK1	0.66515	-0.66515
18624-1	-8.49	-7.17285	0.0617042	CCOc1nc(cc(N)c1C#N)NC(=O)Cc2ccccc2	JNK1	1.31715	-1.31715
18658-1	-9.7	-10.9308	0.135889	OCCOc1nc(cc(N)c1C#N)NC(=O)Cc2c(OC)ccc(c2)OC	JNK1	1.2308	1.2308
18625-1	-8.11	-7.88984	0.097175	CCOc1nc(cc(N)c1C#N)NC(=O)Cc2c(Cl)cccc2	JNK1	0.220155	-0.220155
18632-1	-9.08	-8.17315	0.0820623	CCOc1nc(cc(N)c1C#N)NC(=O)Cc2cc(OC)ccc2	JNK1	0.906853	-0.906853
18630-1	-9.14	-7.55751	0.0822112	CCOc1nc(cc(N)c1C#N)NC(=O)Cc2ccc(C)cc2	JNK1	1.58249	-1.58249
18627-1	-8.48	-7.76745	0.0803349	CCOc1nc(cc(N)c1C#N)NC(=O)Cc2ccc(Cl)cc2	JNK1	0.712548	-0.712548
18628-1	-8.7	-7.12863	0.089968	CCOc1nc(cc(N)c1C#N)NC(=O)Cc2c(C)cccc2	JNK1	1.57137	-1.57137
18660-1	-8.7	-9.5553	0.227151	CS(=O)(=O)CCOc1nc(cc(N)c1C#N)NC(=O)Cc2c(OC)ccc(c2)OC	JNK1	0.855299	0.855299
18659-1	-9.47	-10.9386	0.14231	COCCOc1nc(cc(N)c1C#N)NC(=O)Cc2c(OC)ccc(c2)OC	JNK1	1.46859	1.46859
18629-1	-8.67	-7.90561	0.126779	CCOc1nc(cc(N)c1C#N)NC(=O)Cc2cc(C)ccc2	JNK1	0.764387	-0.764387
18652-1	-10.68	-9.86546	0.409095	CC(C)Oc1nc(cc(N)c1C#N)NC(=O)Cc2c(OC)cc(S(=O)(=O)C)c(c2)OC	JNK1	0.814537	-0.814537
18633-1	-9.17	-7.89006	0.120585	CCOc1nc(cc(N)c1C#N)NC(=O)Cc2ccc(cc2)OC	JNK1	1.27994	-1.27994
18637-1	-10.14	-10.452	0.166243	CCOc1nc(cc(N)c1C#N)NC(=O)Cc2c(OC)cc(c(c2)OC)NC(=O)C	JNK1	0.312033	0.312033
18635-1	-7.29	-7.45564	0.11308	CCOc1nc(cc(N)c1C#N)NC(=O)Cc2c(C)ccc(C)c2	JNK1	0.165636	0.165636
18636-1	-7.51	-8.62694	0.110332	CCOc1nc(cc(N)c1C#N)NC(=O)Cc2c(Br)ccc(Br)c2	JNK1	1.11694	1.11694
18638-1	-10.09	-11.2788	0.166291	CCOc1nc(cc(N)c1C#N)NC(=O)Cc2c(OC)cc(S(=O)(=O)C)c(c2)OC	JNK1	1.18877	1.18877
18639-1	-9.74	-10.6868	0.123191	CCOc1nc(cc(N)c1C#N)NC(=O)Cc2c(OC)cc([N+]([O-])=O)c(c2)OC	JNK1	0.946789	0.946789
26	-8.24	-8.63528	0.267171	c1cccc(c12)oc(C([O-])=O)c2CCCOc3cccc(c34)cccc4	MCL1	0.395279	0.395279
44	-8.67	-9.05125	0.276455	c1cccc(c12)[nH]c(C([O-])=O)c2CCCOc3ccc(Cl)c(c34)cccc4	MCL1	0.38125	0.38125
57	-9.04	-8.11648	0.273246	c1cccc(c12)n(C)c(C([O-])=O)c2CCCOc3cccc(c34)cccc4	MCL1	0.923525	-0.923525
64	-9.5	-9.86474	0.309606	c1cc(Cl)cc(c12)sc(C([O-])=O)c2CCCOc3cccc(c34)cccc4	MCL1	0.364744	0.364744
27	-6.12	-5.3466	0.0809549	c1cccc(c12)[nH]c(C([O-])=O)c2CCCOc3ccccc3	MCL1	0.7734	-0.7734
23	-8.83	-7.27708	0.227415	c1cccc(c12)sc(C([O-])=O)c2CCCOc3cccc(c34)cccc4	MCL1	1.55292	-1.55292
45	-8.95	-9.17417	0.170237	c1cccc(c12)[nH]c(C([O-])=O)c2CCCOc3cccc(c34)CCCC4	MCL1	0.224166	0.224166
46	-7.6	-7.09284	0.155483	c1cccc(c12)[nH]c(C([O-])=O)c2CCCOc(c3)ccc(c34)CCC4	MCL1	0.507157	-0.507157
28	-6.62	-5.37667	0.103746	c1cccc(c12)[nH]c(C([O-])=O)c2CCCOc(c3C)cccc3	MCL1	1.24333	-1.24333
35	-8.81	-8.18856	0.0801602	c1cccc(c12)[nH]c(C([O-])=O)c2CCCOc(c3)ccc(Cl)c3C	MCL1	0.621438	-0.621438
47	-5.78	-4.75996	0.18259	c1cccc(c12)[nH]c(C([O-])=O)c2CCCOc(c3)ccc(c34)nccc4	MCL1	1.02004	-1.02004
29	-6.94	-6.17234	0.131159	c1cccc(c12)[nH]c(C([O-])=O)c2CCCOc(c3C(F)(F)F)cccc3	MCL1	0.767659	-0.767659
40	-7.25	-7.96481	0.227093	c1cccc(c12)[nH]c(C([O-])=O)c2CCCOc3cc(ccc3)Oc4ccccc4	MCL1	0.714815	0.714815
30	-7.85	-6.83878	0.0847085	c1cccc(c12)[nH]c(C([O-])=O)c2CCCOc(cc3C)ccc3	MCL1	1.01122	-1.01122
48	-6.66	-3.77355	0.141897	c1cccc(c12)[nH]c(C([O-])=O)c2CCCOc3cccc(c34)[nH]cc4	MCL1	2.88645	-2.88645
31	-7.92	-8.4827	0.113393	c1cccc(c12)[nH]c(C([O-])=O)c2CCCOc(cc3C(F)(F)F)ccc3	MCL1	0.562695	0.562695
32	-6.58	-5.93939	0.105045	c1cccc(c12)[nH]c(C([O-])=O)c2CCCOc(cc3)ccc3C	MCL1	0.640612	-0.640612
34	-6.87	-7.58828	0.099915	c1cccc(c12)[nH]c(C([O-])=O)c2CCCOc(cc3)ccc3C(F)(F)F	MCL1	0.718284	0.718284
33	-6.88	-6.89259	0.092069	c1cccc(c12)[nH]c(C([O-])=O)c2CCCOc3ccc(Cl)cc3	MCL1	0.0125859	0.0125859
36	-8.18	-9.19437	0.118957	c1cccc(c12)[nH]c(C([O-])=O)c2CCCOc(c3)ccc(Cl)c3CC	MCL1	1.01437	1.01437
37	-8.95	-8.6349	0.0983071	c1cccc(c12)[nH]c(C([O-])=O)c2CCCOc(c3)cc(C)c(Cl)c3C	MCL1	0.315099	-0.315099
39	-7.03	-6.50558	0.155067	c1cccc(c12)[nH]c(C([O-])=O)c2CCCOc(cc3)ccc3-c4ccccc4	MCL1	0.524418	-0.524418
53	-9.96	-10.4872	0.107122	c1cc(Cl)cc(c12)[nH]c(C([O-])=O)c2CCCOc(c3)cc(C)c(Cl)c3C	MCL1	0.527151	0.527151
60	-8.92	-9.04327	0.13659	c1cccc(c12)sc(C([O-])=O)c2CCCOc(c3)cc(C)c(Cl)c3C	MCL1	0.123272	0.123272
38	-7.02	-8.63914	0.171121	c1cccc(c12)[nH]c(C([O-])=O)c2CCCOc(ccc3)cc3-c4ccccc4	MCL1	1.61914	1.61914
41	-7.13	-8.59213	0.170833	c1cccc(c12)[nH]c(C([O-])=O)c2CCCOc3ccc(cc3)Oc4ccccc4	MCL1	1.46213	1.46213
42	-8.9	-7.8109	0.221674	c1cccc(c12)[nH]c(C([O-])=O)c2CCCOc3cccc(c34)cccc4	MCL1	1.0891	-1.0891
51	-8.45	-7.61153	0.219015	Clc1cccc(c12)[nH]c(C([O-])=O)c2CCCOc3cccc(c34)cccc4	MCL1	0.838473	-0.838473
43	-7.03	-5.32048	0.179387	c1cccc(c12)[nH]c(C([O-])=O)c2CCCOc(c3)ccc(c34)cccc4	MCL1	1.70952	-1.70952
49	-8.36	-8.38968	0.111948	Clc1cccc(c12)[nH]c(C([O-])=O)c2CCCOc(c3)ccc(Cl)c3C	MCL1	0.0296776	0.0296776
67	-7.58	-9.70292	0.08945	c1cccc(c12)oc(C([O-])=O)c2CCCOc(c3)cc(C)c(Cl)c3C	MCL1	2.12292	2.12292
50	-9.33	-8.82876	0.137827	Clc1cccc(c12)[nH]c(C([O-])=O)c2CCCOc(c3)cc(C)c(Cl)c3C	MCL1	0.501244	-0.501244
52	-9.23	-10.4362	0.146874	c1cc(Cl)cc(c12)[nH]c(C([O-])=O)c2CCCOc(c3)ccc(Cl)c3C	MCL1	1.20617	1.20617
54	-9.78	-9.2988	0.22843	c1cc(Cl)cc(c12)[nH]c(C([O-])=O)c2CCCOc3cccc(c34)cccc4	MCL1	0.481203	-0.481203
56	-9.26	-9.48606	0.153529	c1cccc(c12)n(C)c(C([O-])=O)c2CCCOc(c3)cc(C)c(Cl)c3C	MCL1	0.226056	0.226056
58	-9.41	-10.7413	0.1482	c1cc(Cl)cc(c12)n(C)c(C([O-])=O)c2CCCOc(c3)cc(C)c(Cl)c3C	MCL1	1.33133	1.33133
61	-8.08	-9.08591	0.164789	Clc1cccc(c12)sc(C([O-])=O)c2CCCOc(c3)cc(C)c(Cl)c3C	MCL1	1.00591	1.00591
62	-7.96	-7.83767	0.352612	Clc1cccc(c12)sc(C([O-])=O)c2CCCOc3cccc(c34)cccc4	MCL1	0.12233	-0.12233
63	-9.06	-9.55636	0.153057	c1cc(Cl)cc(c12)sc(C([O-])=O)c2CCCOc(c3)cc(C)c(Cl)c3C	MCL1	0.496356	0.496356
65	-8.41	-10.1495	0.146166	c1ccc(Cl)c(c12)sc(C([O-])=O)c2CCCOc(c3)cc(C)c(Cl)c3C	MCL1	1.73948	1.73948
66	-8.43	-8.88724	0.232625	c1ccc(Cl)c(c12)sc(C([O-])=O)c2CCCOc3cccc(c34)cccc4	MCL1	0.457242	0.457242
68	-7.69	-8.48412	0.255824	c1c(Cl)ccc(c12)oc(C([O-])=O)c2CCCOc3cccc(c34)cccc4	MCL1	0.794117	0.794117
p38a_2aa	-9.27	-11.2375	0.381751	OCC(CO)Nc(nc1)nc(c12)n(C)c(=O)c(c2)Oc3c(F)cc(F)cc3	P38	1.96753	1.96753
p38a_2bb	-9.06	-8.95454	0.380412	CS(=O)(=O)CCNc(nc1)nc(c12)n(C)c(=O)c(c2)Oc3c(F)cc(F)cc3	P38	0.105461	-0.105461
p38a_3flw	-10.68	-12.3253	0.336041	OCCC(CCO)Nc(nc1)nc(c12)n(C)c(=O)c(c2)Oc3c(F)cc(F)cc3	P38	1.64532	1.64532
p38a_2e	-10.7	-9.48807	0.0950301	c1cc(F)ccc1Oc(c2)c(=O)n(C)c(c23)nc(nc3)NC4CCOCC4	P38	1.21193	-1.21193
p38a_2j	-10.08	-8.14039	0.11108	c1cc(F)cc(F)c1Cc(c2)c(=O)n(C)c(c23)nc(nc3)NC4CCOCC4	P38	1.93961	-1.93961
p38a_2ee	-12.26	-11.1096	0.23783	CC(=O)N(CC1)CCC1Nc(nc2)nc(c23)n(C)c(=O)c(c3)Oc4c(F)cc(F)cc4	P38	1.15038	-1.15038
p38a_3fln	-10.88	-10.7573	0.0886483	c1cc(F)cc(F)c1Oc(c2)c(=O)n(C)c(c23)nc(nc3)NC4CCOCC4	P38	0.12271	-0.12271
p38a_2g	-10.66	-10.8091	0.0929094	c1cccc(F)c1Oc(c2)c(=O)n(C)c(c23)nc(nc3)NC4CCOCC4	P38	0.149082	0.149082
p38a_2c	-10.46	-11.4783	0.171398	c1cccc(Cl)c1-c(c2)c(=O)n(C)c(c23)nc(nc3)NC4CCOCC4	P38	1.01834	1.01834
p38a_2f	-8.48	-9.41065	0.114096	c1ccc(F)cc1Oc(c2)c(=O)n(C)c(c23)nc(nc3)NC4CCOCC4	P38	0.930645	0.930645
p38a_2h	-9.48	-7.91902	0.177576	c1cccc(c1F)Sc(c2)c(=O)n(C)c(c23)nc(nc3)NC4CCOCC4	P38	1.56098	-1.56098
p38a_2i	-10.05	-9.16379	0.156932	c1cccc(F)c1Cc(c2)c(=O)n(C)c(c23)nc(nc3)NC4CCOCC4	P38	0.886207	-0.886207
p38a_2gg	-10.66	-10.9077	0.205896	O=S1(=O)CCC(CC1)Nc(nc2)nc(c23)n(C)c(=O)c(c3)Oc4c(F)cc(F)cc4	P38	0.247714	0.247714
p38a_2ff	-11.44	-11.0163	0.181748	c1cc(F)cc(F)c1Oc(c2)c(=O)n(C)c(c23)nc(nc3)N[C@H]4CC[C@H](O)CC4	P38	0.423745	-0.423745
p38a_2q	-12.26	-11.8434	0.607362	C1COCCC1Nc(nc2)nc(c23)n(C(CC4)CCS4(=O)=O)c(=O)c(c3)Oc5c(F)cc(F)cc5	P38	0.416601	-0.416601
p38a_2r	-10.79	-10.9774	0.209055	c1cc(F)cc(F)c1Oc(c2)c(=O)n(CC(C)(C)O)c(c23)nc(nc3)NC4CCOCC4	P38	0.187415	0.187415
p38a_2l	-12.26	-12.0655	0.13258	c1cc(F)cc(F)c1Oc(c2)c(=O)n(CC)c(c23)nc(nc3)NC4CCOCC4	P38	0.194519	-0.194519
p38a_2n	-11.85	-12.2769	0.141895	c1cc(F)cc(F)c1Oc(c2)c(=O)n(CCCO)c(c23)nc(nc3)NC4CCOCC4	P38	0.426871	0.426871
p38a_2o	-10.49	-8.4766	0.194907	c1cc(F)cc(F)c1Oc(c2)c(=O)n(CCS(=O)(=O)C)c(c23)nc(nc3)NC4CCOCC4	P38	2.0134	-2.0134
p38a_2p	-11.2	-11.7608	0.187224	c1cc(F)cc(F)c1Oc(c2)c(=O)n(CCCS(=O)(=O)C)c(c23)nc(nc3)NC4CCOCC4	P38	0.560827	0.560827
p38a_2m	-10.96	-11.7811	0.206046	c1cc(F)cc(F)c1Oc(c2)c(=O)n(C3CC3)c(c24)nc(nc4)NC5CCOCC5	P38	0.821134	0.821134
p38a_2k	-10.55	-9.7574	0.137846	C1COCCC1Nc(nc2)nc(c23)[nH]c(=O)c(c3)Oc4c(F)cc(F)cc4	P38	0.792604	-0.792604
p38a_2s	-11.11	-11.7833	0.151242	c1cc(F)cc(F)c1Oc(c2)c(=O)n(C[C@H](O)CO)c(c23)nc(nc3)NC4CCOCC4	P38	0.673349	0.673349
p38a_2t	-11.85	-12.8406	0.119019	c1cc(F)cc(F)c1Oc(c2)c(=O)n(CC#N)c(c23)nc(nc3)NC4CCOCC4	P38	0.990591	0.990591
p38a_2u	-12.26	-10.9007	0.66601	c1cc(F)cc(F)c1Oc(c2)c(=O)n(C3CCN(CC3)S(=O)(=O)C)c(c24)nc(nc4)NC5CCOCC5	P38	1.35925	-1.35925
p38a_2v	-8.97	-8.57561	0.140665	CNc(nc1)nc(c12)n(C)c(=O)c(c2)Oc3c(F)cc(F)cc3	P38	0.394385	-0.394385
p38a_2x	-10.23	-10.2725	0.190284	c1cc(F)cc(F)c1Oc(c2)c(=O)n(C)c(c23)nc(nc3)N[C@H]4CCOC4	P38	0.0425171	0.0425171
p38a_2y	-9.78	-10.8381	0.218993	CC(C)(O)CNc(nc1)nc(c12)n(C)c(=O)c(c2)Oc3c(F)cc(F)cc3	P38	1.05811	1.05811
p38a_3fly	-11.42	-10.7781	0.179471	CC(C)Nc(nc1)nc(c12)n(C)c(=O)c(c2)Oc3c(F)cc(F)cc3	P38	0.641926	-0.641926
p38a_3fmh	-10.83	-12.2993	0.294761	n1ncnn1C[C@@H](C)Nc(nc2)nc(c23)n(C)c(=O)c(c3)Oc4c(F)cc(F)cc4	P38	1.46925	1.46925
p38a_3fmk	-11.83	-13.2634	0.256136	n1ncnn1C[C@H](C)Nc(nc2)nc(c23)n(C)c(=O)c(c3)Oc4c(F)cc(F)cc4	P38	1.43338	1.43338
p38a_2z	-10.36	-10.6613	0.241198	OCC(C)(C)Nc(nc1)nc(c12)n(C)c(=O)c(c2)Oc3c(F)cc(F)cc3	P38	0.301344	0.301344
p38a_3flq	-9.93	-8.92137	0.291437	CS(=O)(=O)C[C@H](C)Nc(nc1)nc(c12)n(C)c(=O)c(c2)Oc3c(F)cc(F)cc3	P38	1.00863	-1.00863
p38a_3flz	-9.49	-9.78892	0.0958809	c1ccccc1Oc(c2)c(=O)n(C)c(c23)nc(nc3)NC4CCOCC4	P38	0.298925	0.298925
23466	-7.85	-8.20346	0.0955939	[O-]C(=O)COc(c1C([O-])=O)c(Br)c(s1)-c2cc(N)ccc2	PTP1B	0.353465	0.353465
23475	-8.72	-9.20763	0.164525	[O-]C(=O)COc(c1C([O-])=O)c(Br)c(s1)-c2cc(ccc2)NC3CCCC3	PTP1B	0.487632	0.487632
23467	-7.34	-8.41943	0.0984343	[O-]C(=O)COc(c1C([O-])=O)c(Br)c(s1)-c2cc(OC)ccc2	PTP1B	1.07943	1.07943
23468	-7.75	-7.7131	0.144781	CCC(=O)Nc(ccc1)cc1-c(s2)c(Br)c(c2C([O-])=O)OCC([O-])=O	PTP1B	0.0368966	-0.0368966
23469	-7.72	-7.98746	0.186381	[O-]C(=O)COc(c1C([O-])=O)c(Br)c(s1)-c2cc(ccc2)NC(=O)c3ccccc3	PTP1B	0.267456	0.267456
23470	-7.72	-7.93671	0.161658	[O-]C(=O)COc(c1C([O-])=O)c(Br)c(s1)-c2cc(ccc2)NC(=O)NC(C)C	PTP1B	0.216708	0.216708
23473	-8.39	-8.8339	0.183035	[O-]C(=O)COc(c1C([O-])=O)c(Br)c(s1)-c2cc(ccc2)OCc3ccccc3	PTP1B	0.443903	0.443903
23474	-9.11	-9.11107	0.192176	[O-]C(=O)COc(c1C([O-])=O)c(Br)c(s1)-c2cc(ccc2)NCC3CCCCC3	PTP1B	0.00106817	0.00106817
23476	-9.41	-9.22834	0.217946	[O-]C(=O)COc(c1C([O-])=O)c(Br)c(s1)-c2cc(ccc2)NC3CCCCCC3	PTP1B	0.181661	-0.181661
23472	-8.65	-10.664	0.249456	[O-]C(=O)COc(c1C([O-])=O)c(Br)c(s1)-c2cc(ccc2)NS(=O)(=O)c(cc3)ccc3F	PTP1B	2.014	2.014
20669	-8.61	-8.19724	0.163961	[O-]C(=O)COc(c1C([O-])=O)c(Br)c(s1)-c2cc(ccc2)NCc3ccccc3	PTP1B	0.41276	-0.41276
23471	-7.75	-8.05733	0.135348	[O-]C(=O)COc(c1C([O-])=O)c(Br)c(s1)-c2cc(ccc2)NC(=O)OC	PTP1B	0.307334	0.307334
23477	-8.85	-8.98758	0.0975258	[O-]C(=O)COc(c1C([O-])=O)c(Br)c(s1)-c2cc(ccc2)NC3CCOCC3	PTP1B	0.137583	0.137583
23479	-9.14	-8.53446	0.127089	[O-]C(=O)COc(c1C([O-])=O)c(Br)c(s1)-c2cc(ccc2)NC3CCN(C(=O)C)CC3	PTP1B	0.605537	-0.605537
23482	-10.01	-8.25158	0.125111	[O-]C(=O)COc(c1C([O-])=O)c(Br)c(s1)-c2cc(ccc2)NC3CCN(CC3)S(=O)(=O)C	PTP1B	1.75842	-1.75842
23483	-9.87	-8.49934	0.201093	[O-]C(=O)COc(c1C([O-])=O)c(Br)c(s1)-c2cc(ccc2)NC3CCN(CC3)S(=O)(=O)c4ccccc4	PTP1B	1.37066	-1.37066
23330	-10.13	-10.4186	0.18017	[O-]C(=O)COc(c1C([O-])=O)c(Br)c(s1)-c2cc(ccc2)NC(C3)CC(C)(C)CC3(C)C	PTP1B	0.288557	0.288557
23480	-8.72	-8.9534	0.166677	[O-]C(=O)COc(c1C([O-])=O)c(Br)c(s1)-c2cc(ccc2)NC3CCN(CC3)C(=O)OC	PTP1B	0.233402	0.233402
23485	-11.01	-9.97381	0.157233	[O-]C(=O)COc(c1C([O-])=O)c(C)c(s1)-c2cc(ccc2)NC3CCN(CC3)S(=O)(=O)Cc4ccccc4	PTP1B	1.03619	-1.03619
23486	-12.47	-10.3369	0.154358	[O-]C(=O)COc(c1C([O-])=O)c(Cl)c(s1)-c2cc(ccc2)NC3CCN(CC3)S(=O)(=O)Cc4ccccc4	PTP1B	2.13312	-2.13312
23484	-7.75	-11.227	0.164144	[O-]C(=O)COc(c1C([O-])=O)cc(s1)-c2cc(ccc2)NC3CCN(CC3)S(=O)(=O)Cc4ccccc4	PTP1B	3.47696	3.47696
20667	-11.42	-9.23439	0.154222	[O-]C(=O)COc(c1C([O-])=O)c(Br)c(s1)-c2cc(ccc2)NC3CCN(CC3)S(=O)(=O)Cc4ccccc4	PTP1B	2.18561	-2.18561
20670	-9.08	-9.49335	0.108533	[O-]C(=O)COc(c1C([O-])=O)c(Br)c(s1)-c2cc(ccc2)NC3CCCCC3	PTP1B	0.413352	0.413352
1a	-7.48	-7.46122	0.0363655	c1ccccc1C[C@@H]([NH3+])C(=O)N2CCC[C@H]2C(=O)NCc3cc(F)ccc3	Thrombin	0.0187827	-0.0187827
5	-7.58	-7.19097	0.0580351	c1ccccc1C[C@@H]([NH3+])C(=O)N2CCC[C@H]2C(=O)NCc3ccccc3	Thrombin	0.389028	-0.389028
3b	-7.86	-7.89974	0.0918768	c1ccccc1C[C@@H]([NH3+])C(=O)N2CCC[C@H]2C(=O)NCc(ccc3)cc3CC	Thrombin	0.0397384	0.0397384
1b	-8.46	-8.71185	0.0267878	c1ccccc1C[C@@H]([NH3+])C(=O)N2CCC[C@H]2C(=O)NCc3cc(Cl)ccc3	Thrombin	0.251852	0.251852
1c	-8.56	-9.10692	0.0343855	c1ccccc1C[C@@H]([NH3+])C(=O)N2CCC[C@H]2C(=O)NCc3cc(Br)ccc3	Thrombin	0.546921	0.546921
7a	-8.22	-7.49068	0.0839137	c1ccccc1C[C@@H]([NH3+])C(=O)N2CCC[C@H]2C(=O)NCc3c(C)ccc(C)c3	Thrombin	0.729317	-0.729317
1d	-8.25	-8.91715	0.0321831	c1ccccc1C[C@@H]([NH3+])C(=O)N2CCC[C@H]2C(=O)NCc3cc(I)ccc3	Thrombin	0.667155	0.667155
6e	-8.91	-8.7339	0.0581552	c1ccccc1C[C@@H]([NH3+])C(=O)N2CCC[C@H]2C(=O)NCc3c(F)ccc(Cl)c3	Thrombin	0.176105	-0.176105
3a	-8.32	-8.19243	0.0364881	c1ccccc1C[C@@H]([NH3+])C(=O)N2CCC[C@H]2C(=O)NCc3cc(C)ccc3	Thrombin	0.127571	-0.127571
6a	-9.18	-9.39692	0.0560039	c1ccccc1C[C@@H]([NH3+])C(=O)N2CCC[C@H]2C(=O)NCc3c(Cl)ccc(Cl)c3	Thrombin	0.216922	0.216922
6b	-8.89	-8.60822	0.0592945	c1ccccc1C[C@@H]([NH3+])C(=O)N2CCC[C@H]2C(=O)NCc3c(C)ccc(Cl)c3	Thrombin	0.281785	-0.281785
jmc_23	-11.7	-10.7795	0.0811314	C1[C@@H](F)[C@H]1C(=O)Nc(ncc2)cc2NC(=O)c3c(Cl)cccc3Cl	TYK2	0.920454	-0.920454
jmc_27	-11.28	-10.7582	0.0885468	C1[C@@H](Cl)[C@H]1C(=O)Nc(ncc2)cc2NC(=O)c3c(Cl)cccc3Cl	TYK2	0.521807	-0.521807
jmc_30	-10.94	-11.5202	0.102374	N#C[C@H]1[C@H](C1)C(=O)Nc(ncc2)cc2NC(=O)c3c(Cl)cccc3Cl	TYK2	0.580175	0.580175
ejm_46	-11.31	-10.83	0.0842579	C1CC1C(=O)Nc(ncc2)cc2NC(=O)c3c(Cl)cccc3Cl	TYK2	0.47996	-0.47996
ejm_55	-9.21	-11.5561	0.0815591	Clc1cccc(Cl)c1C(=O)Nc2cc(ncc2)NC(=O)OC	TYK2	2.34609	2.34609
jmc_28	-10.98	-10.113	0.0911679	C[C@H](C1)[C@H]1C(=O)Nc(ncc2)cc2NC(=O)c3c(Cl)cccc3Cl	TYK2	0.86698	-0.86698
ejm_31	-9.54	-9.54071	0.0853255	CC(=O)Nc(ncc1)cc1NC(=O)c2c(Cl)cccc2Cl	TYK2	0.000711804	0.000711804
ejm_43	-8.26	-7.28866	0.145906	CC(C)C(=O)Nc(ncc1)cc1NC(=O)c2c(Cl)cccc2Cl	TYK2	0.97134	-0.97134
ejm_45	-9.56	-9.46763	0.121792	C1CC1CC(=O)Nc(ncc2)cc2NC(=O)c3c(Cl)cccc3Cl	TYK2	0.0923718	-0.0923718
ejm_47	-9.7	-10.6318	0.378978	C1CCC1C(=O)Nc(ncc2)cc2NC(=O)c3c(Cl)cccc3Cl	TYK2	0.931751	0.931751
ejm_48	-9	-8.67812	0.170354	C1CCCC1C(=O)Nc(ncc2)cc2NC(=O)c3c(Cl)cccc3Cl	TYK2	0.32188	-0.32188
ejm_49	-7.75	-8.72802	0.207766	Clc1cccc(Cl)c1C(=O)Nc2cc(ncc2)NC(=O)c3ccccc3	TYK2	0.978022	0.978022
ejm_42	-9.78	-9.46519	0.0849281	CCC(=O)Nc(ncc1)cc1NC(=O)c2c(Cl)cccc2Cl	TYK2	0.314814	-0.314814
ejm_44	-7.42	-5.63496	0.227533	CC(C)(C)C(=O)Nc(ncc1)cc1NC(=O)c2c(Cl)cccc2Cl	TYK2	1.78504	-1.78504
ejm_50	-8.98	-9.39451	0.155241	OCC(=O)Nc(ncc1)cc1NC(=O)c2c(Cl)cccc2Cl	TYK2	0.41451	0.41451
ejm_54	-10.53	-11.5534	0.136049	Clc1cccc(Cl)c1C(=O)Nc2cc(ncc2)NC(=O)NCC	TYK2	1.02339	1.02339
Overall MUE						0.847344
Overall RMSE							1.06543
R2	0.576617
Rho	0.743
Kendall tau	0.553
	MUE	RMSE	R2
BACE	0.918536	1.08999	0.501907
CDK2	1.05911	1.37405	0.139951
JNK1	0.936627	1.03715	0.521909
MCL1	0.834721	1.02295	0.619903
P38	0.836609	1.01501	0.456185
PTP1B	0.845292	1.22215	0.186096
Thrombin	0.313198	0.389238	0.703193
TYK2	0.78433	0.978749	0.61058

## Sheet: 5.ff14sb-RESP-TIP3P
Alchaware ID	Experimental ddG (kcal/mol)	Alchaware ddG (kcal/mol)	Alchaware error (kcal/mol)	SMILES	Target	Abs difference	Differnece
CAT-13a	-8.84	-9.48824	0.115913	[NH2+]=C(N1)N(C)C(=O)[C@@]1(C)c2cc(ccc2)-c3cc(Cl)ccc3	BACE	0.648237	0.648237
CAT-17g	-9.74	-7.73013	0.118684	[NH2+]=C(N1)N(C)C(=O)[C@@]1(C2CC2)c3cc(ccc3)-c4cc(F)cnc4	BACE	2.00987	-2.00987
CAT-17i	-9.47	-9.04816	0.121164	Cc1cc(cnc1)-c(ccc2)cc2[C@]3(C4CC4)C(=O)N(C)C(N)=[NH+]3	BACE	0.421837	-0.421837
CAT-13m	-8.76	-11.1533	0.139797	c1ncncc1[C@]2(C(=O)N(C)C(=[NH2+])N2)c3cc(ccc3)-c4cc(Cl)ccc4	BACE	2.39334	2.39334
CAT-13b	-9.12	-8.49983	0.142484	NC(=[NH+]1)N(C)C(=O)[C@@]1(CC)c2cc(ccc2)-c3cc(Cl)ccc3	BACE	0.62017	-0.62017
CAT-13c	-9.32	-6.23997	0.171234	NC(=[NH+]1)N(C)C(=O)[C@@]1(C(C)C)c2cc(ccc2)-c3cc(Cl)ccc3	BACE	3.08003	-3.08003
CAT-13d	-10.47	-10.0574	0.122969	[NH2+]=C(N1)N(C)C(=O)[C@@]1(C2CC2)c3cc(ccc3)-c4cc(Cl)ccc4	BACE	0.41256	-0.41256
CAT-13h	-9.63	-12.3547	0.14523	[NH2+]=C(N1)N(C)C(=O)[C@@]1(C2(C)CC2)c3cc(ccc3)-c4cc(Cl)ccc4	BACE	2.72471	2.72471
CAT-17h	-10.33	-14.2489	0.157595	[NH2+]=C(N1)N(C)C(=O)[C@@]1(C2CC2)c3cc(ccc3)-c4cc(Cl)cnc4	BACE	3.91891	3.91891
CAT-17d	-9.42	-6.66925	0.122069	[NH2+]=C(N1)N(C)C(=O)[C@@]1(C2CC2)c3cc(ccc3)-c4cccnc4	BACE	2.75075	-2.75075
CAT-13f	-9.09	-8.96995	0.240929	C1CCCC1[C@]2(C(=O)N(C)C(=[NH2+])N2)c3cc(ccc3)-c4cc(Cl)ccc4	BACE	0.120046	-0.120046
CAT-17a	-10.73	-10.5095	0.128318	[NH2+]=C(N1)N(C)C(=O)[C@@]1(C2CC2)c3cc(ccc3)-c4cc(Cl)cc(Cl)c4	BACE	0.220485	-0.220485
CAT-13i	-9.27	-11.8482	0.167862	C1CC1C[C@]2(C(=O)N(C)C(=[NH2+])N2)c3cc(ccc3)-c4cc(Cl)ccc4	BACE	2.5782	2.5782
CAT-13e	-9.96	-10.1027	0.167568	C1CCC1[C@]2(C(=O)N(C)C(=[NH2+])N2)c3cc(ccc3)-c4cc(Cl)ccc4	BACE	0.142733	0.142733
CAT-13g	-9.09	-10.4478	0.24114	C1CCCCC1[C@]2(C(=O)N(C)C(=[NH2+])N2)c3cc(ccc3)-c4cc(Cl)ccc4	BACE	1.35775	1.35775
CAT-13j	-8.73	-8.67127	0.172826	n1ccccc1[C@]2(C(=O)N(C)C(=[NH2+])N2)c3cc(ccc3)-c4cc(Cl)ccc4	BACE	0.0587259	-0.0587259
CAT-4o	-9.38	-9.38159	0.154411	c1ccccc1[C@]2(C(=O)N(C)C(=[NH2+])N2)c3cc(ccc3)-c4cc(F)cnc4	BACE	0.00159066	0.00159066
CAT-13k	-9.7	-10.334	0.147282	c1ncccc1[C@]2(C(=O)N(C)C(=[NH2+])N2)c3cc(ccc3)-c4cc(Cl)ccc4	BACE	0.633959	0.633959
CAT-4d	-9.11	-9.52672	0.197205	CCOc(ccc1)cc1-c(ccc2)cc2[C@@]3(C(=O)N(C)C(N)=[NH+]3)c4ccccc4	BACE	0.416716	0.416716
CAT-4b	-9.63	-10.5143	0.173748	c1ccccc1[C@]2(C(=O)N(C)C(N)=[NH+]2)c3cc(ccc3)-c4cc(OC)ccc4	BACE	0.884343	0.884343
CAT-13n	-8.54	-6.49598	0.158094	n1cccnc1[C@]2(C(=O)N(C)C(=[NH2+])N2)c3cc(ccc3)-c4cc(Cl)ccc4	BACE	2.04402	-2.04402
CAT-4i	-8.26	-7.41452	0.171649	c1ccccc1[C@]2(C(=O)N(C)C(=[NH2+])N2)c3cc(ccc3)-c4ccccn4	BACE	0.845479	-0.845479
CAT-13o	-8.54	-9.98641	0.194748	s1ccnc1[C@]2(C(=O)N(C)C(=[NH2+])N2)c3cc(ccc3)-c4cc(Cl)ccc4	BACE	1.44641	1.44641
CAT-17b	-10.02	-8.60608	0.136981	NC(=[NH+]1)N(C)C(=O)[C@@]1(C2CC2)c3cc(ccc3)-c4cc(OC)ccc4	BACE	1.41392	-1.41392
CAT-17e	-10.02	-9.25882	0.129484	NC(=[NH+]1)N(C)C(=O)[C@@]1(C2CC2)c3cc(ccc3)-c4cc(OC)cnc4	BACE	0.761176	-0.761176
CAT-17c	-9.86	-7.81138	0.140765	N#Cc1cc(ccc1)-c(ccc2)cc2[C@]3(C4CC4)C(=O)N(C)C(=[NH2+])N3	BACE	2.04862	-2.04862
CAT-17f	-9.42	-7.46887	0.126402	N#Cc1cc(cnc1)-c(ccc2)cc2[C@]3(C4CC4)C(=O)N(C)C(=[NH2+])N3	BACE	1.95113	-1.95113
CAT-24	-11.35	-12.4069	0.136815	CC#Cc1cc(cnc1)-c(ccc2)cc2[C@]3(C4CC4)C(=O)N(C)C(N)=[NH+]3	BACE	1.05693	1.05693
CAT-4a	-7.93	-8.7462	0.158551	c1ccccc1[C@]2(C(=O)N(C)C(=[NH2+])N2)c3cc(ccc3)-c4ccccc4	BACE	0.816195	0.816195
CAT-4c	-7.85	-8.64223	0.186865	c1ccccc1[C@]2(C(=O)N(C)C(N)=[NH+]2)c3cc(ccc3)-c4ccc(cc4)OC	BACE	0.792227	0.792227
CAT-4j	-9.02	-7.87586	0.171048	c1ccccc1[C@]2(C(=O)N(C)C(=[NH2+])N2)c3cc(ccc3)-c4cccnc4	BACE	1.14414	-1.14414
CAT-4k	-7.85	-7.18867	0.169607	c1ccccc1[C@]2(C(=O)N(C)C(=[NH2+])N2)c3cc(ccc3)-c4ccncc4	BACE	0.66133	-0.66133
CAT-4l	-9.34	-7.8891	0.173789	c1ccccc1[C@]2(C(=O)N(C)C(=[NH2+])N2)c3cc(ccc3)-c4cnccn4	BACE	1.4509	-1.4509
CAT-4m	-9.15	-10.4321	0.145091	Cc1cc(cnc1)-c(ccc2)cc2[C@@]3(C(=O)N(C)C(N)=[NH+]3)c4ccccc4	BACE	1.28212	1.28212
CAT-4n	-9.09	-8.56386	0.158321	N#Cc1cc(cnc1)-c(ccc2)cc2[C@@]3(C(=O)N(C)C(=[NH2+])N3)c4ccccc4	BACE	0.526137	-0.526137
CAT-4p	-10.08	-11.527	0.14943	c1ccccc1[C@]2(C(=O)N(C)C(=[NH2+])N2)c3cc(ccc3)-c4cc(Cl)cnc4	BACE	1.44696	1.44696
22	-7.86	-6.6677	0.110203	C1CCCCC1COc2nc(nc(c23)[nH]cn3)Nc4cc(SC)ccc4	CDK2	1.1923	-1.1923
1h1r	-7.67	-8.99909	0.0950411	C1CCCCC1COc2nc(nc(c23)[nH]cn3)Nc4cc(Cl)ccc4	CDK2	1.32909	1.32909
17	-7.04	-9.34502	0.0790884	C1CCCCC1COc2nc(nc(c23)[nH]cn3)Nc4cc(Br)ccc4	CDK2	2.30502	2.30502
1h1q	-8.18	-8.08807	0.0690313	C1CCCCC1COc2nc(nc(c23)[nH]cn3)Nc4ccccc4	CDK2	0.0919261	-0.0919261
21	-7.83	-7.95816	0.0984432	C1CCCCC1COc2nc(nc(c23)[nH]cn3)Nc4cc(OC)ccc4	CDK2	0.128159	0.128159
20	-8.72	-8.11625	0.127045	OCc1cc(ccc1)Nc(nc(c23)[nH]cn3)nc2OCC4CCCCC4	CDK2	0.603749	-0.603749
26	-8.43	-8.09521	0.0682791	C1CCCCC1COc2nc(nc(c23)[nH]cn3)Nc4ccc(cc4)OC	CDK2	0.334793	-0.334793
1oi9	-9.74	-10.7057	0.0915864	C1CCCCC1COc2nc(nc(c23)[nH]cn3)Nc4ccc(O)cc4	CDK2	0.965735	0.965735
28	-11.11	-9.0839	0.172318	C1CCCCC1COc2nc(nc(c23)[nH]cn3)Nc4ccc(cc4)S(=O)(=O)NC	CDK2	2.0261	-2.0261
31	-9.54	-10.7313	0.143502	C1CCCCC1COc2nc(nc(c23)[nH]cn3)Nc4ccc(cc4)S(=O)C	CDK2	1.19132	1.19132
29	-9.88	-9.96626	0.162814	C1CCCCC1COc2nc(nc(c23)[nH]cn3)Nc4ccc(cc4)S(=O)(=O)N(C)C	CDK2	0.0862574	0.0862574
30	-9.81	-9.58776	0.128948	C1CCCCC1COc2nc(nc(c23)[nH]cn3)Nc4ccc(cc4)S(=O)(=O)C	CDK2	0.222237	-0.222237
32	-9.75	-7.38175	0.209963	C1CCCCC1COc2nc(nc(c23)[nH]cn3)Nc(c4)ccc(S(=O)(=O)N)c4OC	CDK2	2.36825	-2.36825
1h1s	-11.25	-10.0801	0.16047	C1CCCCC1COc2nc(nc(c23)[nH]cn3)Nc4ccc(cc4)S(=O)(=O)N	CDK2	1.16992	-1.16992
1oiy	-9.79	-10.6577	0.103529	NC(=O)c1ccc(cc1)Nc(nc(c23)[nH]cn3)nc2OCC4CCCCC4	CDK2	0.867744	0.867744
1oiu	-9.08	-10.2159	0.171318	C1CCCCC1COc2nc(nc(c23)[nH]cn3)Nc4cc(S(=O)(=O)N)ccc4	CDK2	1.13594	1.13594
17124-1	-9.68	-10.6503	0.0970417	CCOc1nc(cc(N)c1C#N)NC(=O)Cc2c(OC)cc(Br)c(c2)OC	JNK1	0.970263	0.970263
18634-1	-9.99	-10.1791	0.0833547	CCOc1nc(cc(N)c1C#N)NC(=O)Cc2c(OC)ccc(c2)OC	JNK1	0.189054	0.189054
18631-1	-9.41	-8.98122	0.0999434	CCOc1nc(cc(N)c1C#N)NC(=O)Cc2c(OC)cccc2	JNK1	0.428779	-0.428779
18626-1	-8.87	-8.31569	0.0572511	CCOc1nc(cc(N)c1C#N)NC(=O)Cc2cc(Cl)ccc2	JNK1	0.554309	-0.554309
18624-1	-8.49	-7.01711	0.0616383	CCOc1nc(cc(N)c1C#N)NC(=O)Cc2ccccc2	JNK1	1.47289	-1.47289
18658-1	-9.7	-11.2907	0.152535	OCCOc1nc(cc(N)c1C#N)NC(=O)Cc2c(OC)ccc(c2)OC	JNK1	1.59072	1.59072
18625-1	-8.11	-8.1778	0.0896072	CCOc1nc(cc(N)c1C#N)NC(=O)Cc2c(Cl)cccc2	JNK1	0.0678028	0.0678028
18632-1	-9.08	-8.1739	0.0936494	CCOc1nc(cc(N)c1C#N)NC(=O)Cc2cc(OC)ccc2	JNK1	0.906101	-0.906101
18630-1	-9.14	-7.78142	0.0861797	CCOc1nc(cc(N)c1C#N)NC(=O)Cc2ccc(C)cc2	JNK1	1.35858	-1.35858
18627-1	-8.48	-7.67521	0.0852299	CCOc1nc(cc(N)c1C#N)NC(=O)Cc2ccc(Cl)cc2	JNK1	0.804795	-0.804795
18628-1	-8.7	-7.50906	0.0979502	CCOc1nc(cc(N)c1C#N)NC(=O)Cc2c(C)cccc2	JNK1	1.19094	-1.19094
18660-1	-8.7	-9.63947	0.226924	CS(=O)(=O)CCOc1nc(cc(N)c1C#N)NC(=O)Cc2c(OC)ccc(c2)OC	JNK1	0.939472	0.939472
18659-1	-9.47	-10.3333	0.127999	COCCOc1nc(cc(N)c1C#N)NC(=O)Cc2c(OC)ccc(c2)OC	JNK1	0.863349	0.863349
18629-1	-8.67	-8.02367	0.118508	CCOc1nc(cc(N)c1C#N)NC(=O)Cc2cc(C)ccc2	JNK1	0.64633	-0.64633
18652-1	-10.68	-10.1667	0.321794	CC(C)Oc1nc(cc(N)c1C#N)NC(=O)Cc2c(OC)cc(S(=O)(=O)C)c(c2)OC	JNK1	0.513309	-0.513309
18633-1	-9.17	-8.07343	0.137985	CCOc1nc(cc(N)c1C#N)NC(=O)Cc2ccc(cc2)OC	JNK1	1.09657	-1.09657
18637-1	-10.14	-11.0535	0.164133	CCOc1nc(cc(N)c1C#N)NC(=O)Cc2c(OC)cc(c(c2)OC)NC(=O)C	JNK1	0.913506	0.913506
18635-1	-7.29	-8.65672	0.111512	CCOc1nc(cc(N)c1C#N)NC(=O)Cc2c(C)ccc(C)c2	JNK1	1.36672	1.36672
18636-1	-7.51	-8.95527	0.100973	CCOc1nc(cc(N)c1C#N)NC(=O)Cc2c(Br)ccc(Br)c2	JNK1	1.44527	1.44527
18638-1	-10.09	-10.2397	0.171923	CCOc1nc(cc(N)c1C#N)NC(=O)Cc2c(OC)cc(S(=O)(=O)C)c(c2)OC	JNK1	0.14967	0.14967
18639-1	-9.74	-10.2168	0.133053	CCOc1nc(cc(N)c1C#N)NC(=O)Cc2c(OC)cc([N+]([O-])=O)c(c2)OC	JNK1	0.476782	0.476782
26	-8.24	-7.17947	0.251534	c1cccc(c12)oc(C([O-])=O)c2CCCOc3cccc(c34)cccc4	MCL1	1.06053	-1.06053
44	-8.67	-8.26798	0.261695	c1cccc(c12)[nH]c(C([O-])=O)c2CCCOc3ccc(Cl)c(c34)cccc4	MCL1	0.402022	-0.402022
57	-9.04	-6.01346	0.26081	c1cccc(c12)n(C)c(C([O-])=O)c2CCCOc3cccc(c34)cccc4	MCL1	3.02654	-3.02654
64	-9.5	-8.51196	0.297095	c1cc(Cl)cc(c12)sc(C([O-])=O)c2CCCOc3cccc(c34)cccc4	MCL1	0.988041	-0.988041
27	-6.12	-4.85526	0.0742219	c1cccc(c12)[nH]c(C([O-])=O)c2CCCOc3ccccc3	MCL1	1.26474	-1.26474
23	-8.83	-7.14448	0.200612	c1cccc(c12)sc(C([O-])=O)c2CCCOc3cccc(c34)cccc4	MCL1	1.68552	-1.68552
45	-8.95	-7.48277	0.163722	c1cccc(c12)[nH]c(C([O-])=O)c2CCCOc3cccc(c34)CCCC4	MCL1	1.46723	-1.46723
46	-7.6	-8.25408	0.147032	c1cccc(c12)[nH]c(C([O-])=O)c2CCCOc(c3)ccc(c34)CCC4	MCL1	0.654077	0.654077
28	-6.62	-5.16332	0.0965171	c1cccc(c12)[nH]c(C([O-])=O)c2CCCOc(c3C)cccc3	MCL1	1.45668	-1.45668
35	-8.81	-8.01391	0.0735455	c1cccc(c12)[nH]c(C([O-])=O)c2CCCOc(c3)ccc(Cl)c3C	MCL1	0.796089	-0.796089
47	-5.78	-3.60381	0.163972	c1cccc(c12)[nH]c(C([O-])=O)c2CCCOc(c3)ccc(c34)nccc4	MCL1	2.17619	-2.17619
29	-6.94	-4.94594	0.120144	c1cccc(c12)[nH]c(C([O-])=O)c2CCCOc(c3C(F)(F)F)cccc3	MCL1	1.99406	-1.99406
40	-7.25	-9.01099	0.168251	c1cccc(c12)[nH]c(C([O-])=O)c2CCCOc3cc(ccc3)Oc4ccccc4	MCL1	1.76099	1.76099
30	-7.85	-6.0967	0.0803285	c1cccc(c12)[nH]c(C([O-])=O)c2CCCOc(cc3C)ccc3	MCL1	1.7533	-1.7533
48	-6.66	-4.02369	0.132971	c1cccc(c12)[nH]c(C([O-])=O)c2CCCOc3cccc(c34)[nH]cc4	MCL1	2.63631	-2.63631
31	-7.92	-8.60415	0.0998154	c1cccc(c12)[nH]c(C([O-])=O)c2CCCOc(cc3C(F)(F)F)ccc3	MCL1	0.684153	0.684153
32	-6.58	-6.98655	0.0944757	c1cccc(c12)[nH]c(C([O-])=O)c2CCCOc(cc3)ccc3C	MCL1	0.406546	0.406546
34	-6.87	-7.8103	0.0915521	c1cccc(c12)[nH]c(C([O-])=O)c2CCCOc(cc3)ccc3C(F)(F)F	MCL1	0.940302	0.940302
33	-6.88	-6.57616	0.079965	c1cccc(c12)[nH]c(C([O-])=O)c2CCCOc3ccc(Cl)cc3	MCL1	0.303838	-0.303838
36	-8.18	-10.8142	0.105547	c1cccc(c12)[nH]c(C([O-])=O)c2CCCOc(c3)ccc(Cl)c3CC	MCL1	2.63417	2.63417
37	-8.95	-9.97019	0.0922444	c1cccc(c12)[nH]c(C([O-])=O)c2CCCOc(c3)cc(C)c(Cl)c3C	MCL1	1.02019	1.02019
39	-7.03	-7.26028	0.12973	c1cccc(c12)[nH]c(C([O-])=O)c2CCCOc(cc3)ccc3-c4ccccc4	MCL1	0.230277	0.230277
53	-9.96	-11.6716	0.107392	c1cc(Cl)cc(c12)[nH]c(C([O-])=O)c2CCCOc(c3)cc(C)c(Cl)c3C	MCL1	1.71161	1.71161
60	-8.92	-10.1203	0.132092	c1cccc(c12)sc(C([O-])=O)c2CCCOc(c3)cc(C)c(Cl)c3C	MCL1	1.20033	1.20033
38	-7.02	-10.4677	0.163849	c1cccc(c12)[nH]c(C([O-])=O)c2CCCOc(ccc3)cc3-c4ccccc4	MCL1	3.44767	3.44767
41	-7.13	-7.55059	0.149588	c1cccc(c12)[nH]c(C([O-])=O)c2CCCOc3ccc(cc3)Oc4ccccc4	MCL1	0.420587	0.420587
42	-8.9	-7.92926	0.213607	c1cccc(c12)[nH]c(C([O-])=O)c2CCCOc3cccc(c34)cccc4	MCL1	0.970739	-0.970739
51	-8.45	-6.64433	0.21396	Clc1cccc(c12)[nH]c(C([O-])=O)c2CCCOc3cccc(c34)cccc4	MCL1	1.80567	-1.80567
43	-7.03	-7.33481	0.163348	c1cccc(c12)[nH]c(C([O-])=O)c2CCCOc(c3)ccc(c34)cccc4	MCL1	0.304814	0.304814
49	-8.36	-7.74755	0.0959898	Clc1cccc(c12)[nH]c(C([O-])=O)c2CCCOc(c3)ccc(Cl)c3C	MCL1	0.612449	-0.612449
67	-7.58	-9.94802	0.0820334	c1cccc(c12)oc(C([O-])=O)c2CCCOc(c3)cc(C)c(Cl)c3C	MCL1	2.36802	2.36802
50	-9.33	-8.97167	0.155485	Clc1cccc(c12)[nH]c(C([O-])=O)c2CCCOc(c3)cc(C)c(Cl)c3C	MCL1	0.358329	-0.358329
52	-9.23	-10.1681	0.140633	c1cc(Cl)cc(c12)[nH]c(C([O-])=O)c2CCCOc(c3)ccc(Cl)c3C	MCL1	0.938063	0.938063
54	-9.78	-8.72477	0.217011	c1cc(Cl)cc(c12)[nH]c(C([O-])=O)c2CCCOc3cccc(c34)cccc4	MCL1	1.05523	-1.05523
56	-9.26	-9.2465	0.143748	c1cccc(c12)n(C)c(C([O-])=O)c2CCCOc(c3)cc(C)c(Cl)c3C	MCL1	0.0134989	-0.0134989
58	-9.41	-11.0903	0.155433	c1cc(Cl)cc(c12)n(C)c(C([O-])=O)c2CCCOc(c3)cc(C)c(Cl)c3C	MCL1	1.68034	1.68034
61	-8.08	-8.85699	0.157432	Clc1cccc(c12)sc(C([O-])=O)c2CCCOc(c3)cc(C)c(Cl)c3C	MCL1	0.776988	0.776988
62	-7.96	-8.41769	0.30743	Clc1cccc(c12)sc(C([O-])=O)c2CCCOc3cccc(c34)cccc4	MCL1	0.457689	0.457689
63	-9.06	-11.4668	0.141424	c1cc(Cl)cc(c12)sc(C([O-])=O)c2CCCOc(c3)cc(C)c(Cl)c3C	MCL1	2.40683	2.40683
65	-8.41	-10.9717	0.140146	c1ccc(Cl)c(c12)sc(C([O-])=O)c2CCCOc(c3)cc(C)c(Cl)c3C	MCL1	2.5617	2.5617
66	-8.43	-8.10548	0.20488	c1ccc(Cl)c(c12)sc(C([O-])=O)c2CCCOc3cccc(c34)cccc4	MCL1	0.324524	-0.324524
68	-7.69	-7.2362	0.229318	c1c(Cl)ccc(c12)oc(C([O-])=O)c2CCCOc3cccc(c34)cccc4	MCL1	0.453802	-0.453802
p38a_2aa	-9.27	-10.8925	0.370679	OCC(CO)Nc(nc1)nc(c12)n(C)c(=O)c(c2)Oc3c(F)cc(F)cc3	P38	1.62248	1.62248
p38a_2bb	-9.06	-10.1286	0.308736	CS(=O)(=O)CCNc(nc1)nc(c12)n(C)c(=O)c(c2)Oc3c(F)cc(F)cc3	P38	1.06863	1.06863
p38a_3flw	-10.68	-14.7415	0.412861	OCCC(CCO)Nc(nc1)nc(c12)n(C)c(=O)c(c2)Oc3c(F)cc(F)cc3	P38	4.06153	4.06153
p38a_2e	-10.7	-8.17156	0.0972778	c1cc(F)ccc1Oc(c2)c(=O)n(C)c(c23)nc(nc3)NC4CCOCC4	P38	2.52844	-2.52844
p38a_2j	-10.08	-8.97546	0.109489	c1cc(F)cc(F)c1Cc(c2)c(=O)n(C)c(c23)nc(nc3)NC4CCOCC4	P38	1.10454	-1.10454
p38a_2ee	-12.26	-12.9411	0.227262	CC(=O)N(CC1)CCC1Nc(nc2)nc(c23)n(C)c(=O)c(c3)Oc4c(F)cc(F)cc4	P38	0.681119	0.681119
p38a_3fln	-10.88	-9.92126	0.0867789	c1cc(F)cc(F)c1Oc(c2)c(=O)n(C)c(c23)nc(nc3)NC4CCOCC4	P38	0.95874	-0.95874
p38a_2g	-10.66	-9.97304	0.0910674	c1cccc(F)c1Oc(c2)c(=O)n(C)c(c23)nc(nc3)NC4CCOCC4	P38	0.686959	-0.686959
p38a_2c	-10.46	-9.82437	0.167098	c1cccc(Cl)c1-c(c2)c(=O)n(C)c(c23)nc(nc3)NC4CCOCC4	P38	0.635625	-0.635625
p38a_2f	-8.48	-8.45591	0.105648	c1ccc(F)cc1Oc(c2)c(=O)n(C)c(c23)nc(nc3)NC4CCOCC4	P38	0.0240855	-0.0240855
p38a_2h	-9.48	-8.03398	0.167589	c1cccc(c1F)Sc(c2)c(=O)n(C)c(c23)nc(nc3)NC4CCOCC4	P38	1.44602	-1.44602
p38a_2i	-10.05	-10.6387	0.153957	c1cccc(F)c1Cc(c2)c(=O)n(C)c(c23)nc(nc3)NC4CCOCC4	P38	0.588706	0.588706
p38a_2gg	-10.66	-10.3774	0.219373	O=S1(=O)CCC(CC1)Nc(nc2)nc(c23)n(C)c(=O)c(c3)Oc4c(F)cc(F)cc4	P38	0.282596	-0.282596
p38a_2ff	-11.44	-12.8437	0.223169	c1cc(F)cc(F)c1Oc(c2)c(=O)n(C)c(c23)nc(nc3)N[C@H]4CC[C@H](O)CC4	P38	1.40367	1.40367
p38a_2q	-12.26	-12.9174	0.447898	C1COCCC1Nc(nc2)nc(c23)n(C(CC4)CCS4(=O)=O)c(=O)c(c3)Oc5c(F)cc(F)cc5	P38	0.657449	0.657449
p38a_2r	-10.79	-10.5596	0.190867	c1cc(F)cc(F)c1Oc(c2)c(=O)n(CC(C)(C)O)c(c23)nc(nc3)NC4CCOCC4	P38	0.230446	-0.230446
p38a_2l	-12.26	-11.2151	0.130475	c1cc(F)cc(F)c1Oc(c2)c(=O)n(CC)c(c23)nc(nc3)NC4CCOCC4	P38	1.0449	-1.0449
p38a_2n	-11.85	-11.4863	0.138875	c1cc(F)cc(F)c1Oc(c2)c(=O)n(CCCO)c(c23)nc(nc3)NC4CCOCC4	P38	0.363685	-0.363685
p38a_2o	-10.49	-10.3246	0.171258	c1cc(F)cc(F)c1Oc(c2)c(=O)n(CCS(=O)(=O)C)c(c23)nc(nc3)NC4CCOCC4	P38	0.165425	-0.165425
p38a_2p	-11.2	-10.8352	0.19401	c1cc(F)cc(F)c1Oc(c2)c(=O)n(CCCS(=O)(=O)C)c(c23)nc(nc3)NC4CCOCC4	P38	0.364842	-0.364842
p38a_2m	-10.96	-11.1678	0.204527	c1cc(F)cc(F)c1Oc(c2)c(=O)n(C3CC3)c(c24)nc(nc4)NC5CCOCC5	P38	0.207838	0.207838
p38a_2k	-10.55	-9.19742	0.155824	C1COCCC1Nc(nc2)nc(c23)[nH]c(=O)c(c3)Oc4c(F)cc(F)cc4	P38	1.35258	-1.35258
p38a_2s	-11.11	-10.9106	0.158305	c1cc(F)cc(F)c1Oc(c2)c(=O)n(C[C@H](O)CO)c(c23)nc(nc3)NC4CCOCC4	P38	0.199403	-0.199403
p38a_2t	-11.85	-10.4826	0.132092	c1cc(F)cc(F)c1Oc(c2)c(=O)n(CC#N)c(c23)nc(nc3)NC4CCOCC4	P38	1.36744	-1.36744
p38a_2u	-12.26	-13.6589	0.482256	c1cc(F)cc(F)c1Oc(c2)c(=O)n(C3CCN(CC3)S(=O)(=O)C)c(c24)nc(nc4)NC5CCOCC5	P38	1.39895	1.39895
p38a_2v	-8.97	-11.2601	0.137616	CNc(nc1)nc(c12)n(C)c(=O)c(c2)Oc3c(F)cc(F)cc3	P38	2.29006	2.29006
p38a_2x	-10.23	-9.87658	0.195217	c1cc(F)cc(F)c1Oc(c2)c(=O)n(C)c(c23)nc(nc3)N[C@H]4CCOC4	P38	0.353422	-0.353422
p38a_2y	-9.78	-12.159	0.216038	CC(C)(O)CNc(nc1)nc(c12)n(C)c(=O)c(c2)Oc3c(F)cc(F)cc3	P38	2.37902	2.37902
p38a_3fly	-11.42	-10.4177	0.192783	CC(C)Nc(nc1)nc(c12)n(C)c(=O)c(c2)Oc3c(F)cc(F)cc3	P38	1.00227	-1.00227
p38a_3fmk	-11.83	-8.10599	0.328736	n1ncnn1C[C@H](C)Nc(nc2)nc(c23)n(C)c(=O)c(c3)Oc4c(F)cc(F)cc4	P38	3.72401	-3.72401
p38a_2z	-10.36	-12.125	0.278729	OCC(C)(C)Nc(nc1)nc(c12)n(C)c(=O)c(c2)Oc3c(F)cc(F)cc3	P38	1.765	1.765
p38a_3flq	-9.93	-11.0348	0.328826	CS(=O)(=O)C[C@H](C)Nc(nc1)nc(c12)n(C)c(=O)c(c2)Oc3c(F)cc(F)cc3	P38	1.10477	1.10477
p38a_3flz	-9.49	-8.37069	0.0943504	c1ccccc1Oc(c2)c(=O)n(C)c(c23)nc(nc3)NC4CCOCC4	P38	1.11931	-1.11931
p38a_3fmh	-10.83	-10.5555	0.712663	n1ncnn1C[C@@H](C)Nc(nc2)nc(c23)n(C)c(=O)c(c3)Oc4c(F)cc(F)cc4	P38	0.274479	-0.274479
23466	-7.85	-7.28736	0.0968793	[O-]C(=O)COc(c1C([O-])=O)c(Br)c(s1)-c2cc(N)ccc2	PTP1B	0.562642	-0.562642
23475	-8.72	-9.0628	0.153698	[O-]C(=O)COc(c1C([O-])=O)c(Br)c(s1)-c2cc(ccc2)NC3CCCC3	PTP1B	0.342797	0.342797
23467	-7.34	-7.15905	0.09819	[O-]C(=O)COc(c1C([O-])=O)c(Br)c(s1)-c2cc(OC)ccc2	PTP1B	0.180954	-0.180954
23468	-7.75	-7.19711	0.153332	CCC(=O)Nc(ccc1)cc1-c(s2)c(Br)c(c2C([O-])=O)OCC([O-])=O	PTP1B	0.552893	-0.552893
23469	-7.72	-8.30925	0.161211	[O-]C(=O)COc(c1C([O-])=O)c(Br)c(s1)-c2cc(ccc2)NC(=O)c3ccccc3	PTP1B	0.589247	0.589247
23470	-7.72	-7.21176	0.208299	[O-]C(=O)COc(c1C([O-])=O)c(Br)c(s1)-c2cc(ccc2)NC(=O)NC(C)C	PTP1B	0.508242	-0.508242
23473	-8.39	-9.11936	0.165186	[O-]C(=O)COc(c1C([O-])=O)c(Br)c(s1)-c2cc(ccc2)OCc3ccccc3	PTP1B	0.729357	0.729357
23474	-9.11	-10.5614	0.19608	[O-]C(=O)COc(c1C([O-])=O)c(Br)c(s1)-c2cc(ccc2)NCC3CCCCC3	PTP1B	1.45136	1.45136
23476	-9.41	-8.83189	0.226426	[O-]C(=O)COc(c1C([O-])=O)c(Br)c(s1)-c2cc(ccc2)NC3CCCCCC3	PTP1B	0.578111	-0.578111
23472	-8.65	-8.35633	0.213028	[O-]C(=O)COc(c1C([O-])=O)c(Br)c(s1)-c2cc(ccc2)NS(=O)(=O)c(cc3)ccc3F	PTP1B	0.293673	-0.293673
20669	-8.61	-7.91793	0.147504	[O-]C(=O)COc(c1C([O-])=O)c(Br)c(s1)-c2cc(ccc2)NCc3ccccc3	PTP1B	0.692066	-0.692066
23471	-7.75	-7.61545	0.150159	[O-]C(=O)COc(c1C([O-])=O)c(Br)c(s1)-c2cc(ccc2)NC(=O)OC	PTP1B	0.134547	-0.134547
23477	-8.85	-8.77646	0.09319	[O-]C(=O)COc(c1C([O-])=O)c(Br)c(s1)-c2cc(ccc2)NC3CCOCC3	PTP1B	0.073535	-0.073535
23479	-9.14	-9.28848	0.116846	[O-]C(=O)COc(c1C([O-])=O)c(Br)c(s1)-c2cc(ccc2)NC3CCN(C(=O)C)CC3	PTP1B	0.14848	0.14848
23482	-10.01	-9.29472	0.11935	[O-]C(=O)COc(c1C([O-])=O)c(Br)c(s1)-c2cc(ccc2)NC3CCN(CC3)S(=O)(=O)C	PTP1B	0.715284	-0.715284
23483	-9.87	-9.42547	0.199064	[O-]C(=O)COc(c1C([O-])=O)c(Br)c(s1)-c2cc(ccc2)NC3CCN(CC3)S(=O)(=O)c4ccccc4	PTP1B	0.44453	-0.44453
23330	-10.13	-9.03048	0.19987	[O-]C(=O)COc(c1C([O-])=O)c(Br)c(s1)-c2cc(ccc2)NC(C3)CC(C)(C)CC3(C)C	PTP1B	1.09952	-1.09952
23480	-8.72	-8.65708	0.163476	[O-]C(=O)COc(c1C([O-])=O)c(Br)c(s1)-c2cc(ccc2)NC3CCN(CC3)C(=O)OC	PTP1B	0.0629192	-0.0629192
23485	-11.01	-11.1636	0.148016	[O-]C(=O)COc(c1C([O-])=O)c(C)c(s1)-c2cc(ccc2)NC3CCN(CC3)S(=O)(=O)Cc4ccccc4	PTP1B	0.153552	0.153552
23486	-12.47	-11.6027	0.145917	[O-]C(=O)COc(c1C([O-])=O)c(Cl)c(s1)-c2cc(ccc2)NC3CCN(CC3)S(=O)(=O)Cc4ccccc4	PTP1B	0.867317	-0.867317
23484	-7.75	-11.8665	0.155289	[O-]C(=O)COc(c1C([O-])=O)cc(s1)-c2cc(ccc2)NC3CCN(CC3)S(=O)(=O)Cc4ccccc4	PTP1B	4.11654	4.11654
20667	-11.42	-10.6408	0.145997	[O-]C(=O)COc(c1C([O-])=O)c(Br)c(s1)-c2cc(ccc2)NC3CCN(CC3)S(=O)(=O)Cc4ccccc4	PTP1B	0.779244	-0.779244
20670	-9.08	-9.09415	0.104731	[O-]C(=O)COc(c1C([O-])=O)c(Br)c(s1)-c2cc(ccc2)NC3CCCCC3	PTP1B	0.0141487	0.0141487
1a	-7.48	-7.65837	0.0372073	c1ccccc1C[C@@H]([NH3+])C(=O)N2CCC[C@H]2C(=O)NCc3cc(F)ccc3	Thrombin	0.178374	0.178374
5	-7.58	-7.22673	0.0446134	c1ccccc1C[C@@H]([NH3+])C(=O)N2CCC[C@H]2C(=O)NCc3ccccc3	Thrombin	0.353269	-0.353269
3b	-7.86	-7.67607	0.0840565	c1ccccc1C[C@@H]([NH3+])C(=O)N2CCC[C@H]2C(=O)NCc(ccc3)cc3CC	Thrombin	0.183933	-0.183933
1b	-8.46	-7.98681	0.0315804	c1ccccc1C[C@@H]([NH3+])C(=O)N2CCC[C@H]2C(=O)NCc3cc(Cl)ccc3	Thrombin	0.473194	-0.473194
7a	-8.22	-8.04746	0.0873848	c1ccccc1C[C@@H]([NH3+])C(=O)N2CCC[C@H]2C(=O)NCc3c(C)ccc(C)c3	Thrombin	0.172542	-0.172542
1d	-8.25	-8.34519	0.0389549	c1ccccc1C[C@@H]([NH3+])C(=O)N2CCC[C@H]2C(=O)NCc3cc(I)ccc3	Thrombin	0.0951889	0.0951889
6e	-8.91	-8.79029	0.0584914	c1ccccc1C[C@@H]([NH3+])C(=O)N2CCC[C@H]2C(=O)NCc3c(F)ccc(Cl)c3	Thrombin	0.11971	-0.11971
3a	-8.32	-8.56125	0.0427935	c1ccccc1C[C@@H]([NH3+])C(=O)N2CCC[C@H]2C(=O)NCc3cc(C)ccc3	Thrombin	0.241247	0.241247
6a	-9.18	-10.2076	0.052581	c1ccccc1C[C@@H]([NH3+])C(=O)N2CCC[C@H]2C(=O)NCc3c(Cl)ccc(Cl)c3	Thrombin	1.02757	1.02757
6b	-8.89	-8.65027	0.0571905	c1ccccc1C[C@@H]([NH3+])C(=O)N2CCC[C@H]2C(=O)NCc3c(C)ccc(Cl)c3	Thrombin	0.23973	-0.23973
jmc_23	-11.7	-10.6222	0.0709669	C1[C@@H](F)[C@H]1C(=O)Nc(ncc2)cc2NC(=O)c3c(Cl)cccc3Cl	TYK2	1.0778	-1.0778
jmc_27	-11.28	-10.5433	0.0741265	C1[C@@H](Cl)[C@H]1C(=O)Nc(ncc2)cc2NC(=O)c3c(Cl)cccc3Cl	TYK2	0.736683	-0.736683
jmc_30	-10.94	-11.5876	0.0954825	N#C[C@H]1[C@H](C1)C(=O)Nc(ncc2)cc2NC(=O)c3c(Cl)cccc3Cl	TYK2	0.647617	0.647617
ejm_46	-11.31	-11.0372	0.076341	C1CC1C(=O)Nc(ncc2)cc2NC(=O)c3c(Cl)cccc3Cl	TYK2	0.272758	-0.272758
ejm_55	-9.21	-8.81753	0.0706367	Clc1cccc(Cl)c1C(=O)Nc2cc(ncc2)NC(=O)OC	TYK2	0.392474	-0.392474
jmc_28	-10.98	-8.90948	0.0782057	C[C@H](C1)[C@H]1C(=O)Nc(ncc2)cc2NC(=O)c3c(Cl)cccc3Cl	TYK2	2.07052	-2.07052
ejm_31	-9.54	-8.45519	0.0738831	CC(=O)Nc(ncc1)cc1NC(=O)c2c(Cl)cccc2Cl	TYK2	1.08481	-1.08481
ejm_43	-8.26	-8.81422	0.15028	CC(C)C(=O)Nc(ncc1)cc1NC(=O)c2c(Cl)cccc2Cl	TYK2	0.554217	0.554217
ejm_45	-9.56	-8.81174	0.0981563	C1CC1CC(=O)Nc(ncc2)cc2NC(=O)c3c(Cl)cccc3Cl	TYK2	0.748259	-0.748259
ejm_47	-9.7	-11.2391	0.280825	C1CCC1C(=O)Nc(ncc2)cc2NC(=O)c3c(Cl)cccc3Cl	TYK2	1.53913	1.53913
ejm_48	-9	-9.93174	0.117924	C1CCCC1C(=O)Nc(ncc2)cc2NC(=O)c3c(Cl)cccc3Cl	TYK2	0.931742	0.931742
ejm_49	-7.75	-9.75513	0.172779	Clc1cccc(Cl)c1C(=O)Nc2cc(ncc2)NC(=O)c3ccccc3	TYK2	2.00513	2.00513
ejm_42	-9.78	-10.3025	0.0702047	CCC(=O)Nc(ncc1)cc1NC(=O)c2c(Cl)cccc2Cl	TYK2	0.522519	0.522519
ejm_44	-7.42	-7.42293	0.15512	CC(C)(C)C(=O)Nc(ncc1)cc1NC(=O)c2c(Cl)cccc2Cl	TYK2	0.00293189	0.00293189
ejm_50	-8.98	-9.99532	0.120823	OCC(=O)Nc(ncc1)cc1NC(=O)c2c(Cl)cccc2Cl	TYK2	1.01532	1.01532
ejm_54	-10.53	-9.69469	0.146718	Clc1cccc(Cl)c1C(=O)Nc2cc(ncc2)NC(=O)NCC	TYK2	0.835306	-0.835306
Overall MUE						1.02691
Overall RMSE							1.32754
R2	0.445161
Rho	0.651
Kendall tau	0.472
	MUE	RMSE	R2
BACE	1.2523	1.56822	0.224493
CDK2	1.00116	1.23837	0.220897
JNK1	0.854534	0.962587	0.412565
MCL1	1.26692	1.52609	0.390349
P38	1.13113	1.47335	0.173252
PTP1B	0.656129	1.047	0.47115
Thrombin	0.308476	0.404857	0.77204
TYK2	0.902327	1.05896	0.365164

## Sheet: 6. ff15ipq-amibcc-tip4p
Alchaware ID	Experimental ddG (kcal/mol)	Alchaware ddG (kcal/mol)	Alchaware error (kcal/mol)	SMILES	Target	Abs difference	Differnece
CAT-13a	-8.84	-8.58674	0.0955881		BACE	0.253258	-0.253258
CAT-17g	-9.74	-7.8379	0.0976707		BACE	1.9021	-1.9021
CAT-17i	-9.47	-9.21789	0.105591		BACE	0.25211	-0.25211
CAT-13m	-8.76	-9.80983	0.125268		BACE	1.04983	1.04983
CAT-13b	-9.12	-9.14778	0.142933		BACE	0.0277846	0.0277846
CAT-13c	-9.32	-7.73284	0.164767		BACE	1.58716	-1.58716
CAT-13d	-10.47	-9.73559	0.103044		BACE	0.734409	-0.734409
CAT-13h	-9.63	-12.2631	0.130447		BACE	2.63309	2.63309
CAT-17h	-10.33	-10.9936	0.13251		BACE	0.663557	0.663557
CAT-17d	-9.42	-6.68326	0.100786		BACE	2.73674	-2.73674
CAT-13f	-9.09	-9.47538	0.172015		BACE	0.385379	0.385379
CAT-17a	-10.73	-10.2482	0.112323		BACE	0.481754	-0.481754
CAT-13i	-9.27	-10.368	0.142873		BACE	1.09799	1.09799
CAT-13e	-9.96	-10.2449	0.163358		BACE	0.284883	0.284883
CAT-13g	-9.09	-10.154	0.239881		BACE	1.06397	1.06397
CAT-13j	-8.73	-8.90056	0.1592		BACE	0.170557	0.170557
CAT-4o	-9.38	-9.23049	0.133132		BACE	0.149512	-0.149512
CAT-13k	-9.7	-9.50332	0.122511		BACE	0.196679	-0.196679
CAT-4d	-9.11	-10.3363	0.171622		BACE	1.22635	1.22635
CAT-4b	-9.63	-11.1798	0.148519		BACE	1.54975	1.54975
CAT-13n	-8.54	-7.25293	0.126043		BACE	1.28707	-1.28707
CAT-4i	-8.26	-6.2959	0.161847		BACE	1.9641	-1.9641
CAT-13o	-8.54	-10.534	0.185875		BACE	1.99402	1.99402
CAT-17b	-10.02	-9.26468	0.11557		BACE	0.75532	-0.75532
CAT-17e	-10.02	-9.83657	0.110776		BACE	0.183431	-0.183431
CAT-17c	-9.86	-9.9125	0.120502		BACE	0.0524965	0.0524965
CAT-17f	-9.42	-9.55394	0.104965		BACE	0.133942	0.133942
CAT-24	-11.35	-12.238	0.122312		BACE	0.88803	0.88803
CAT-4a	-7.93	-8.34011	0.145784		BACE	0.410107	0.410107
CAT-4c	-7.85	-8.26283	0.160242		BACE	0.412829	0.412829
CAT-4j	-9.02	-7.87836	0.156371		BACE	1.14164	-1.14164
CAT-4k	-7.85	-7.47568	0.146472		BACE	0.374323	-0.374323
CAT-4l	-9.34	-6.45167	0.163603		BACE	2.88833	-2.88833
CAT-4m	-9.15	-10.0761	0.121501		BACE	0.92613	0.92613
CAT-4n	-9.09	-10.3283	0.127204		BACE	1.23833	1.23833
CAT-4p	-10.08	-10.7589	0.12463		BACE	0.678934	0.678934
22	-7.86	-4.60035	0.130472		CDK2	3.25965	-3.25965
1h1r	-7.67	-9.40574	0.0956535		CDK2	1.73574	1.73574
17	-7.04	-9.59426	0.0845528		CDK2	2.55426	2.55426
1h1q	-8.18	-8.41829	0.0681692		CDK2	0.238293	0.238293
21	-7.83	-8.30996	0.0996045		CDK2	0.479957	0.479957
20	-8.72	-9.47102	0.102201		CDK2	0.751025	0.751025
26	-8.43	-8.59276	0.0677371		CDK2	0.162756	0.162756
1oi9	-9.74	-9.79129	0.0789986		CDK2	0.0512861	0.0512861
28	-11.11	-8.92075	0.17525		CDK2	2.18925	-2.18925
31	-9.54	-9.98097	0.135963		CDK2	0.440974	0.440974
29	-9.88	-9.2897	0.16292		CDK2	0.590299	-0.590299
30	-9.81	-10.0048	0.132556		CDK2	0.194827	0.194827
32	-9.75	-8.72371	0.205279		CDK2	1.02629	-1.02629
1h1s	-11.25	-9.57773	0.178702		CDK2	1.67227	-1.67227
1oiy	-9.79	-9.37716	0.0921769		CDK2	0.412841	-0.412841
1oiu	-9.08	-11.6215	0.186218		CDK2	2.54149	2.54149
17124-1	-9.68	-10.5625	0.101336		JNK1	0.882508	0.882508
18634-1	-9.99	-10.239	0.0925954		JNK1	0.24903	0.24903
18631-1	-9.41	-9.28795	0.0891998		JNK1	0.122052	-0.122052
18626-1	-8.87	-8.79908	0.0601449		JNK1	0.0709237	-0.0709237
18624-1	-8.49	-7.38756	0.0629741		JNK1	1.10244	-1.10244
18658-1	-9.7	-10.8943	0.136153		JNK1	1.19434	1.19434
18625-1	-8.11	-7.79429	0.0958008		JNK1	0.315712	-0.315712
18632-1	-9.08	-8.39006	0.0887077		JNK1	0.689938	-0.689938
18630-1	-9.14	-7.82955	0.0816482		JNK1	1.31045	-1.31045
18627-1	-8.48	-8.18518	0.0817733		JNK1	0.294824	-0.294824
18628-1	-8.7	-6.85778	0.0981907		JNK1	1.84222	-1.84222
18660-1	-8.7	-7.90179	0.20881		JNK1	0.798213	-0.798213
18659-1	-9.47	-10.8879	0.134512		JNK1	1.41789	1.41789
18629-1	-8.67	-8.36553	0.130146		JNK1	0.304469	-0.304469
18652-1	-10.68	-10.7023	0.307111		JNK1	0.0223077	0.0223077
18633-1	-9.17	-7.87783	0.11983		JNK1	1.29217	-1.29217
18637-1	-10.14	-10.3248	0.16102		JNK1	0.184757	0.184757
18635-1	-7.29	-7.62528	0.113074		JNK1	0.335281	0.335281
18636-1	-7.51	-9.02503	0.106543		JNK1	1.51503	1.51503
18638-1	-10.09	-11.3723	0.190959		JNK1	1.28232	1.28232
18639-1	-9.74	-10.7999	0.117866		JNK1	1.05995	1.05995
26	-8.24	-7.4422	0.266555		MCL1	0.797797	-0.797797
44	-8.67	-7.60667	0.274529		MCL1	1.06333	-1.06333
57	-9.04	-5.93915	0.273003		MCL1	3.10085	-3.10085
64	-9.5	-7.58148	0.314037		MCL1	1.91852	-1.91852
27	-6.12	-5.42073	0.0788542		MCL1	0.699271	-0.699271
23	-8.83	-7.25558	0.223085		MCL1	1.57442	-1.57442
45	-8.95	-7.49858	0.165825		MCL1	1.45142	-1.45142
46	-7.6	-7.80194	0.163748		MCL1	0.201942	0.201942
28	-6.62	-5.59434	0.102045		MCL1	1.02566	-1.02566
35	-8.81	-8.77626	0.0782376		MCL1	0.0337367	-0.0337367
47	-5.78	-6.73843	0.150508		MCL1	0.958432	0.958432
29	-6.94	-5.71728	0.133395		MCL1	1.22272	-1.22272
40	-7.25	-8.63652	0.184015		MCL1	1.38652	1.38652
30	-7.85	-6.58919	0.0833099		MCL1	1.26081	-1.26081
48	-6.66	-3.31214	0.133078		MCL1	3.34786	-3.34786
31	-7.92	-8.42293	0.106023		MCL1	0.502935	0.502935
32	-6.58	-5.93534	0.105003		MCL1	0.644663	-0.644663
34	-6.87	-8.2231	0.103133		MCL1	1.3531	1.3531
33	-6.88	-7.38571	0.0850395		MCL1	0.50571	0.50571
36	-8.18	-9.82715	0.114568		MCL1	1.64715	1.64715
37	-8.95	-9.18588	0.0951366		MCL1	0.235878	0.235878
39	-7.03	-6.91786	0.143583		MCL1	0.112143	-0.112143
53	-9.96	-11.4563	0.10318		MCL1	1.49627	1.49627
60	-8.92	-9.71483	0.131427		MCL1	0.794833	0.794833
38	-7.02	-9.72082	0.167298		MCL1	2.70082	2.70082
41	-7.13	-8.71081	0.162922		MCL1	1.58081	1.58081
42	-8.9	-6.14452	0.226764		MCL1	2.75548	-2.75548
51	-8.45	-5.62418	0.225944		MCL1	2.82582	-2.82582
43	-7.03	-6.94458	0.147592		MCL1	0.0854235	-0.0854235
49	-8.36	-8.56979	0.104477		MCL1	0.209792	0.209792
67	-7.58	-10.4475	0.086011		MCL1	2.86747	2.86747
50	-9.33	-9.28909	0.143799		MCL1	0.0409109	-0.0409109
52	-9.23	-9.84045	0.148895		MCL1	0.610449	0.610449
54	-9.78	-7.75638	0.23283		MCL1	2.02362	-2.02362
56	-9.26	-10.5484	0.142727		MCL1	1.28843	1.28843
58	-9.41	-11.6908	0.151261		MCL1	2.28078	2.28078
61	-8.08	-10.181	0.156005		MCL1	2.10098	2.10098
62	-7.96	-6.62223	0.325839		MCL1	1.33777	-1.33777
63	-9.06	-11.6266	0.143039		MCL1	2.5666	2.5666
65	-8.41	-11.1039	0.138014		MCL1	2.69394	2.69394
66	-8.43	-8.85951	0.226606		MCL1	0.429507	0.429507
68	-7.69	-6.59988	0.246037		MCL1	1.09012	-1.09012
p38a_2aa	-9.27	-11.7747	0.337651		P38	2.50475	2.50475
p38a_2bb	-9.06	-9.85795	0.324787		P38	0.797948	0.797948
p38a_3flw	-10.68	-11.8468	0.337959		P38	1.16679	1.16679
p38a_2e	-10.7	-9.665	0.0887398		P38	1.035	-1.035
p38a_2j	-10.08	-8.73292	0.1053		P38	1.34708	-1.34708
p38a_2ee	-12.26	-10.5714	0.20498		P38	1.68859	-1.68859
p38a_3fln	-10.88	-10.8006	0.0818321		P38	0.0793788	-0.0793788
p38a_2g	-10.66	-10.9744	0.0857333		P38	0.314429	0.314429
p38a_2c	-10.46	-11.0957	0.160567		P38	0.635666	0.635666
p38a_2f	-8.48	-10.1883	0.104533		P38	1.70832	1.70832
p38a_2h	-9.48	-6.88473	0.188286		P38	2.59527	-2.59527
p38a_2i	-10.05	-9.56634	0.154848		P38	0.483665	-0.483665
p38a_2gg	-10.66	-10.896	0.201101		P38	0.235954	0.235954
p38a_2ff	-11.44	-11.0049	0.174342		P38	0.435108	-0.435108
p38a_2q	-12.26	-13.0703	0.53117		P38	0.810326	0.810326
p38a_2r	-10.79	-12.06	0.191242		P38	1.26997	1.26997
p38a_2l	-12.26	-11.1001	0.129394		P38	1.15986	-1.15986
p38a_2n	-11.85	-11.937	0.142568		P38	0.0869802	0.0869802
p38a_2o	-10.49	-8.12642	0.172134		P38	2.36358	-2.36358
p38a_2p	-11.2	-11.1595	0.191148		P38	0.0404617	-0.0404617
p38a_2m	-10.96	-11.7537	0.208873		P38	0.79371	0.79371
p38a_2k	-10.55	-9.66171	0.142308		P38	0.888285	-0.888285
p38a_2s	-11.11	-11.4262	0.148094		P38	0.316239	0.316239
p38a_2t	-11.85	-12.9905	0.114251		P38	1.1405	1.1405
p38a_2u	-12.26	-13.5177	0.534625		P38	1.25766	1.25766
p38a_2v	-8.97	-8.87261	0.130135		P38	0.0973853	-0.0973853
p38a_2x	-10.23	-10.3047	0.181132		P38	0.0747206	0.0747206
p38a_2y	-9.78	-11.374	0.211593		P38	1.59403	1.59403
p38a_3fly	-11.42	-10.5449	0.167326		P38	0.875066	-0.875066
p38a_3fmh	-10.83	-11.5969	0.283201		P38	0.766879	0.766879
p38a_3fmk	-11.83	-11.2882	0.263435		P38	0.54185	-0.54185
p38a_2z	-10.36	-10.1298	0.233687		P38	0.230153	-0.230153
p38a_3flq	-9.93	-7.85765	0.290148		P38	2.07235	-2.07235
p38a_3flz	-9.49	-9.94821	0.0902793		P38	0.458213	0.458213
23466	-7.85	-7.36618	0.091261		PTP1B	0.483824	-0.483824
23475	-8.72	-8.73386	0.155437		PTP1B	0.0138622	0.0138622
23467	-7.34	-7.69144	0.0909491		PTP1B	0.351439	0.351439
23468	-7.75	-6.67212	0.141234		PTP1B	1.07788	-1.07788
23469	-7.72	-6.54804	0.183956		PTP1B	1.17196	-1.17196
23470	-7.72	-7.18189	0.16603		PTP1B	0.538108	-0.538108
23473	-8.39	-8.69092	0.163061		PTP1B	0.300919	0.300919
23474	-9.11	-9.38223	0.219084		PTP1B	0.272228	0.272228
23476	-9.41	-9.91624	0.212258		PTP1B	0.506238	0.506238
23472	-8.65	-8.1786	0.259115		PTP1B	0.471401	-0.471401
20669	-8.61	-7.61495	0.153727		PTP1B	0.995054	-0.995054
23471	-7.75	-7.80968	0.133857		PTP1B	0.0596759	0.0596759
23477	-8.85	-9.35152	0.0911172		PTP1B	0.501522	0.501522
23479	-9.14	-9.92971	0.11517		PTP1B	0.789714	0.789714
23482	-10.01	-9.24816	0.122372		PTP1B	0.761836	-0.761836
23483	-9.87	-9.47138	0.188178		PTP1B	0.398616	-0.398616
23330	-10.13	-11.2043	0.18272		PTP1B	1.07428	1.07428
23480	-8.72	-9.9325	0.157257		PTP1B	1.2125	1.2125
23485	-11.01	-10.9864	0.149984		PTP1B	0.023636	-0.023636
23486	-12.47	-10.8745	0.148		PTP1B	1.59548	-1.59548
23484	-7.75	-10.2953	0.159336		PTP1B	2.5453	2.5453
20667	-11.42	-10.3655	0.14791		PTP1B	1.05446	-1.05446
20670	-9.08	-10.0246	0.106478		PTP1B	0.944577	0.944577
1a	-7.48	-7.69614	0.0334061		Thrombin	0.216142	0.216142
5	-7.58	-7.76743	0.0426316		Thrombin	0.187433	0.187433
3b	-7.86	-7.10495	0.0767535		Thrombin	0.755049	-0.755049
1b	-8.46	-8.50441	0.0238873		Thrombin	0.044406	0.044406
1c	-8.56	-8.84753	0.0300664		Thrombin	0.287528	0.287528
7a	-8.22	-7.73916	0.0742314		Thrombin	0.480844	-0.480844
1d	-8.25	-8.86406	0.0282603		Thrombin	0.614057	0.614057
6e	-8.91	-9.06652	0.0556086		Thrombin	0.156521	0.156521
3a	-8.32	-7.91869	0.0354142		Thrombin	0.401311	-0.401311
6a	-9.18	-9.51816	0.0502369		Thrombin	0.338158	0.338158
6b	-8.89	-8.68296	0.0560957		Thrombin	0.207042	-0.207042
jmc_23	-11.7	-10.7394	0.0565073		TYK2	0.96064	-0.96064
jmc_27	-11.28	-10.6373	0.0612565		TYK2	0.642744	-0.642744
jmc_30	-10.94	-11.4121	0.0711164		TYK2	0.472073	0.472073
ejm_46	-11.31	-10.5732	0.0598149		TYK2	0.736834	-0.736834
ejm_55	-9.21	-11.0625	0.0564655		TYK2	1.85251	1.85251
jmc_28	-10.98	-9.85492	0.0628167		TYK2	1.12508	-1.12508
ejm_31	-9.54	-9.64813	0.0600049		TYK2	0.10813	0.10813
ejm_43	-8.26	-8.14284	0.103724		TYK2	0.117156	-0.117156
ejm_45	-9.56	-9.32567	0.0863417		TYK2	0.234332	-0.234332
ejm_47	-9.7	-9.50422	0.280834		TYK2	0.195783	-0.195783
ejm_48	-9	-9.10998	0.133219		TYK2	0.109983	0.109983
ejm_49	-7.75	-8.7816	0.150361		TYK2	1.0316	1.0316
ejm_42	-9.78	-9.56443	0.060388		TYK2	0.215571	-0.215571
ejm_44	-7.42	-6.28879	0.146209		TYK2	1.13121	-1.13121
ejm_50	-8.98	-9.91589	0.104793		TYK2	0.935892	0.935892
ejm_54	-10.53	-11.3792	0.0970709		TYK2	0.849162	0.849162
Overall MUE						0.951279
Overall RMSE							1.23216
R2	0.488752
Rho	0.69584
Kendall tau	0.509878
	MUE	RMSE	R2
BACE	0.938219	1.21845	0.295945
CDK2	1.14383	1.51855	0.0963516
JNK1	0.775564	0.948594	0.550561
MCL1	1.35297	1.6415	0.260679
P38	0.93724	1.17603	0.344111
PTP1B	0.745414	0.934531	0.569646
Thrombin	0.348145	0.405557	0.696079
TYK2	0.629786	0.799967	0.618486
